# Supplementary material for: 3-(4-Biphenyl-1-yl)-3-hydr­oxy-1-phenyl­prop-2-en-1-one
Source: Acta Crystallogr Sect E Struct Rep Online. 2008 Dec 20;65(Pt 1):o160–1. doi: 10.1107/S1600536808042566 (PMC2968073; doi:10.1107/S1600536808042566)
Supplement: Supplementary file 1 [file e-65-0o160-sup1.cif]

##############################################################################
###                                                                        ###
###        Electronic paper (Acta Crystallographica Section E)             ###
###                                                                        ###
##############################################################################
#                                                                            #
# This CIF contains the data in a paper accepted for publication in Acta     #
# Crystallographica Section E. It conforms to the requirements of Notes      #
# for Authors for Section E, and has been peer reviewed under the auspices   #
# of the IUCr Commission on Journals.                                        #
#                                                                            #
# Full details of the Crystallographic Information File format               #
# are given in the paper "The Crystallographic Information File (CIF):       #
# a New Standard Archive File for Crystallography" by S. R. Hall, F. H.      #
# Allen and I. D. Brown [Acta Cryst. (1991), A47, 655-685].                  #
#                                                                            #
# The current version of the core CIF dictionary is obtainable from          #
# ftp://ftp.iucr.org/pub/cif_core.dic. The current version number is 2.4.    #
#                                                                            #
# Software is freely available for graphical display of the structure(s) in  #
# this CIF.  For information consult the CIF home page http://www.iucr.org/  #
# cif/home.html                                                              #
#                                                                            #
# This file may be used for bona fide research purposes within the           #
# scientific community so long as proper attribution is given to the journal # 
# article from which it was obtained.                                        #
#                                                                            #
##############################################################################
                                             
data_global
_audit_creation_method     SHELXL-97
_journal_date_recd_electronic     2008-12-10
_journal_date_accepted     2008-12-15
_journal_name_full     'Acta Crystallographica, Section E'
_journal_year     2009
_journal_volume     65
_journal_issue      1
_journal_page_first     o160
_journal_page_last     o161
_journal_paper_category     QO
_journal_coeditor_code     SI2145
_publ_contact_author_name     'Chun-Yang Zheng'
_publ_contact_author_address
;Hubei Key Laboratory of Bioanalytical Technique
 Hubei Normal University
 Huangshi 435002
 People's Republic of China
;
_publ_contact_author_email     zcy800204@163.com
_publ_contact_author_fax     '86 714 3691901'
_publ_contact_author_phone     '86 714 3691901'
_publ_section_title
;
3-(4-Biphenyl-1-yl)-3-hydroxy-1-phenylprop-2-en-1-one
;
loop_
    _publ_author_name
    _publ_author_footnote
    _publ_author_address
    'Chunyang Zheng' .
; Hubei Key Laboratory of Bioanalytical Techniques
  Hubei Normal University
  Huangshi 435002
  People's Republic of China
;
    'Dunjia Wang' .
; College of Chemistry and Environmental Engineering
  Hubei Normal University
  Huangshi 435002
  People's Republic of China
;
    'Ling Fan' .
; College of Chemistry and Environmental Engineering
  Hubei Normal University
  Huangshi 435002
  People's Republic of China
;
data_I
_audit_creation_method     SHELXL-97
_chemical_name_systematic
;
3-(4-Biphenyl-1-yl)-3-hydroxy-1-phenylprop-2-en-1-one
;
_chemical_name_common     ?
_chemical_formula_moiety     'C21 H16 O2'
_chemical_formula_sum     'C21 H16 O2'
_chemical_formula_iupac     'C21 H16 O2'
_chemical_formula_weight     300.34
_chemical_melting_point     383
_symmetry_cell_setting     Triclinic
_symmetry_space_group_name_H-M     'P -1'
_symmetry_space_group_name_Hall     '-P 1'
loop_
    _symmetry_equiv_pos_as_xyz
    'x, y, z'
    '-x, -y, -z'
_cell_length_a     10.6087(13)
_cell_length_b     17.814(2)
_cell_length_c     26.394(3)
_cell_angle_alpha     72.170(2)
_cell_angle_beta     86.069(2)
_cell_angle_gamma     89.450(2)
_cell_volume     4736.8(10)
_cell_formula_units_Z     12
_cell_measurement_reflns_used     3181
_cell_measurement_theta_min     2.26
_cell_measurement_theta_max     21.50
_cell_measurement_temperature     298(2)
_exptl_crystal_description     block
_exptl_crystal_colour     colorless
_exptl_crystal_size_max     0.20
_exptl_crystal_size_mid     0.10
_exptl_crystal_size_min     0.10
_exptl_crystal_density_diffrn     1.263
_exptl_crystal_density_meas     ?
_exptl_crystal_density_method     'not measured'
_exptl_crystal_F_000     1896
_exptl_absorpt_coefficient_mu     0.080
_exptl_absorpt_correction_type     multi-scan
_exptl_absorpt_process_details     '(SADABS; Sheldrick, 1996)'
_exptl_absorpt_correction_T_min     0.9801
_exptl_absorpt_correction_T_max     0.9890
_exptl_special_details
;
;
_diffrn_ambient_temperature     298(2)
_diffrn_radiation_type     MoK\a
_diffrn_radiation_wavelength     0.71073
_diffrn_radiation_source     'fine-focus sealed tube'
_diffrn_radiation_monochromator     graphite
_diffrn_measurement_device_type     'Bruker SMART CCD area-detector'
_diffrn_measurement_method     '\f and \w'
_diffrn_detector_area_resol_mean     ?
_diffrn_reflns_number     55512
_diffrn_reflns_av_R_equivalents     0.0337
_diffrn_reflns_av_sigmaI/netI     0.0467
_diffrn_reflns_theta_min     1.64
_diffrn_reflns_theta_max     25.00
_diffrn_reflns_theta_full     25.00
_diffrn_measured_fraction_theta_max     0.989
_diffrn_measured_fraction_theta_full     0.989
_diffrn_reflns_limit_h_min     -12
_diffrn_reflns_limit_h_max     12
_diffrn_reflns_limit_k_min     -21
_diffrn_reflns_limit_k_max     19
_diffrn_reflns_limit_l_min     -30
_diffrn_reflns_limit_l_max     31
_diffrn_standards_number     ?
_diffrn_standards_interval_count     ?
_diffrn_standards_interval_time     ?
_diffrn_standards_decay_%     ?
_refine_special_details
;
Refinement of <i>F</i>^2^ against ALL reflections. The weighted <i>R</i>-factor
<i>wR</i> and goodness of fit <i>S</i> are based on <i>F</i>^2^, conventional
<i>R</i>-factors <i>R</i> are based on <i>F</i>, with <i>F</i> set to zero for
negative <i>F</i>^2^. The threshold expression of <i>F</i>^2^ >
\s(<i>F</i>^2^) is used only for calculating <i>R</i>-factors(gt) <i>etc</i>.
and is not relevant to the choice of reflections for refinement.
<i>R</i>-factors based on <i>F</i>^2^ are statistically about twice as large
as those based on <i>F</i>, and <i>R</i>- factors based on ALL data will be
even larger.
;
_reflns_number_total     16514
_reflns_number_gt     9991
_reflns_threshold_expression     I>2\s(I)
_refine_ls_structure_factor_coef     Fsqd
_refine_ls_matrix_type     full
_refine_ls_R_factor_all     0.1377
_refine_ls_R_factor_gt     0.0782
_refine_ls_wR_factor_gt     0.1356
_refine_ls_wR_factor_ref     0.1540
_refine_ls_goodness_of_fit_ref     1.070
_refine_ls_restrained_S_all     1.070
_refine_ls_number_reflns     16514
_refine_ls_number_parameters     1255
_refine_ls_number_restraints     0
_refine_ls_hydrogen_treatment     mixed
_refine_ls_weighting_scheme     calc
_refine_ls_weighting_details
              'w=1/[\s^2^(Fo^2^)+(0.0276P)^2^+3.4135P] where P=(Fo^2^+2Fc^2^)/3'
_atom_sites_solution_hydrogens     geom
_atom_sites_solution_primary     direct
_atom_sites_solution_secondary     difmap
_refine_ls_shift/su_max     0.001
_refine_ls_shift/su_mean     0.000
_refine_diff_density_max     0.192
_refine_diff_density_min     -0.163
_refine_ls_extinction_method     none
_refine_ls_extinction_coef     ?
loop_
    _atom_type_symbol
    _atom_type_description
    _atom_type_scat_dispersion_real
    _atom_type_scat_dispersion_imag
    _atom_type_scat_source
    'C' 'C' 0.0033 0.0016
                         'International Tables Vol C Tables 4.2.6.8 and 6.1.1.4'
    'H' 'H' 0.0000 0.0000
                         'International Tables Vol C Tables 4.2.6.8 and 6.1.1.4'
    'O' 'O' 0.0106 0.0060
                         'International Tables Vol C Tables 4.2.6.8 and 6.1.1.4'
_computing_data_collection     'SMART (Bruker, 1997)'
_computing_cell_refinement     'SMART (Bruker, 1997)'
_computing_data_reduction     'SAINT (Bruker, 1999)'
_computing_structure_solution     'SHELXS97 (Sheldrick, 2008)'
_computing_structure_refinement     'SHELXL97 (Sheldrick, 2008)'
_computing_molecular_graphics     'SHELXTL (Sheldrick, 2008)'
_computing_publication_material
                             'SHELXTL (Sheldrick, 2008) and PLATON (Spek, 2003)'
loop_
    _atom_site_type_symbol
    _atom_site_label
    _atom_site_fract_x
    _atom_site_fract_y
    _atom_site_fract_z
    _atom_site_U_iso_or_equiv
    _atom_site_adp_type
    _atom_site_calc_flag
    _atom_site_refinement_flags
    _atom_site_occupancy
    _atom_site_disorder_assembly
    _atom_site_disorder_group
    C C1 0.5878(3) -0.04592(19) 0.92533(13) 0.0567(8) Uani d . 1 . .
    C C2 0.5157(3) -0.0527(2) 0.88522(14) 0.0655(9) Uani d . 1 . .
    H H2 0.4953 -0.0075 0.8584 0.079 Uiso calc R 1 . .
    C C3 0.4738(3) -0.1249(2) 0.88418(15) 0.0744(10) Uani d . 1 . .
    H H3 0.4253 -0.1280 0.8568 0.089 Uiso calc R 1 . .
    C C4 0.5028(4) -0.1925(2) 0.92335(17) 0.0798(11) Uani d . 1 . .
    H H4 0.4742 -0.2414 0.9227 0.096 Uiso calc R 1 . .
    C C5 0.5745(4) -0.1871(2) 0.96328(16) 0.0826(11) Uani d . 1 . .
    H H5 0.5947 -0.2326 0.9899 0.099 Uiso calc R 1 . .
    C C6 0.6170(3) -0.1146(2) 0.96440(14) 0.0693(9) Uani d . 1 . .
    H H6 0.6659 -0.1119 0.9917 0.083 Uiso calc R 1 . .
    C C7 0.6346(3) 0.03222(18) 0.92581(13) 0.0553(8) Uani d . 1 . .
    C C8 0.6563(3) 0.09381(19) 0.87890(13) 0.0615(8) Uani d . 1 . .
    H H8 0.6389 0.0864 0.8467 0.074 Uiso calc R 1 . .
    C C9 0.7029(3) 0.16578(18) 0.87886(13) 0.0600(8) Uani d . 1 . .
    H H9 0.7172 0.2056 0.8466 0.072 Uiso calc R 1 . .
    C C10 0.7289(3) 0.18012(19) 0.92559(13) 0.0574(8) Uani d . 1 . .
    C C11 0.7056(3) 0.1192(2) 0.97302(13) 0.0641(9) Uani d . 1 . .
    H H11 0.7211 0.1272 1.0052 0.077 Uiso calc R 1 . .
    C C12 0.6600(3) 0.0468(2) 0.97290(13) 0.0642(9) Uani d . 1 . .
    H H12 0.6459 0.0070 1.0051 0.077 Uiso calc R 1 . .
    C C13 0.7833(3) 0.2558(2) 0.92644(15) 0.0622(9) Uani d . 1 . .
    C C14 0.7991(3) 0.32151(19) 0.88152(14) 0.0618(9) Uani d . 1 . .
    H H14 0.7713 0.3193 0.8494 0.074 Uiso calc R 1 . .
    C C15 0.8558(3) 0.3906(2) 0.88353(15) 0.0655(9) Uani d . 1 . .
    C C16 0.8740(3) 0.46205(19) 0.83683(15) 0.0644(9) Uani d . 1 . .
    C C17 0.8367(3) 0.4650(2) 0.78706(16) 0.0777(10) Uani d . 1 . .
    H H17 0.8013 0.4205 0.7820 0.093 Uiso calc R 1 . .
    C C18 0.8517(4) 0.5335(3) 0.74485(18) 0.0937(13) Uani d . 1 . .
    H H18 0.8252 0.5349 0.7117 0.112 Uiso calc R 1 . .
    C C19 0.9054(4) 0.5995(2) 0.7512(2) 0.0959(13) Uani d . 1 . .
    H H19 0.9160 0.6454 0.7226 0.115 Uiso calc R 1 . .
    C C20 0.9433(4) 0.5968(2) 0.8004(2) 0.0927(13) Uani d . 1 . .
    H H20 0.9796 0.6413 0.8051 0.111 Uiso calc R 1 . .
    C C21 0.9280(3) 0.5292(2) 0.84268(17) 0.0804(11) Uani d . 1 . .
    H H21 0.9542 0.5283 0.8758 0.097 Uiso calc R 1 . .
    C C22 0.2752(3) -0.08517(18) 0.73658(12) 0.0566(8) Uani d . 1 . .
    C C23 0.1476(3) -0.1027(2) 0.74626(16) 0.0811(11) Uani d . 1 . .
    H H23 0.0934 -0.0672 0.7558 0.097 Uiso calc R 1 . .
    C C24 0.0991(4) -0.1718(2) 0.74203(19) 0.0989(14) Uani d . 1 . .
    H H24 0.0128 -0.1823 0.7488 0.119 Uiso calc R 1 . .
    C C25 0.1759(4) -0.2250(2) 0.72810(16) 0.0860(12) Uani d . 1 . .
    H H25 0.1422 -0.2714 0.7251 0.103 Uiso calc R 1 . .
    C C26 0.3026(4) -0.2099(2) 0.71852(15) 0.0828(11) Uani d . 1 . .
    H H26 0.3560 -0.2460 0.7092 0.099 Uiso calc R 1 . .
    C C27 0.3508(3) -0.1405(2) 0.72289(14) 0.0750(10) Uani d . 1 . .
    H H27 0.4373 -0.1307 0.7164 0.090 Uiso calc R 1 . .
    C C28 0.3293(3) -0.00972(18) 0.73938(11) 0.0530(8) Uani d . 1 . .
    C C29 0.2542(3) 0.0553(2) 0.73719(14) 0.0699(10) Uani d . 1 . .
    H H29 0.1677 0.0513 0.7345 0.084 Uiso calc R 1 . .
    C C30 0.3040(3) 0.1256(2) 0.73883(14) 0.0668(9) Uani d . 1 . .
    H H30 0.2510 0.1682 0.7368 0.080 Uiso calc R 1 . .
    C C31 0.4318(3) 0.13387(18) 0.74341(12) 0.0533(8) Uani d . 1 . .
    C C32 0.5075(3) 0.06965(19) 0.74514(13) 0.0626(9) Uani d . 1 . .
    H H32 0.5941 0.0738 0.7475 0.075 Uiso calc R 1 . .
    C C33 0.4568(3) -0.00013(19) 0.74349(13) 0.0628(9) Uani d . 1 . .
    H H33 0.5102 -0.0424 0.7452 0.075 Uiso calc R 1 . .
    C C34 0.4883(3) 0.20721(18) 0.74734(11) 0.0537(8) Uani d . 1 . .
    C C35 0.4209(3) 0.27266(19) 0.75000(12) 0.0598(8) Uani d . 1 . .
    H H35 0.3335 0.2721 0.7488 0.072 Uiso calc R 1 . .
    C C36 0.4808(3) 0.34033(19) 0.75456(12) 0.0577(8) Uani d . 1 . .
    C C37 0.4095(3) 0.41092(18) 0.75769(12) 0.0549(8) Uani d . 1 . .
    C C38 0.2800(3) 0.4143(2) 0.75820(15) 0.0763(10) Uani d . 1 . .
    H H38 0.2346 0.3710 0.7562 0.092 Uiso calc R 1 . .
    C C39 0.2158(4) 0.4804(2) 0.76161(17) 0.0897(12) Uani d . 1 . .
    H H39 0.1280 0.4811 0.7625 0.108 Uiso calc R 1 . .
    C C40 0.2813(4) 0.5451(2) 0.76369(15) 0.0813(11) Uani d . 1 . .
    H H40 0.2384 0.5900 0.7657 0.098 Uiso calc R 1 . .
    C C41 0.4104(4) 0.5433(2) 0.76286(14) 0.0765(10) Uani d . 1 . .
    H H41 0.4553 0.5872 0.7641 0.092 Uiso calc R 1 . .
    C C42 0.47451(17) 0.47661(11) 0.76022(7) 0.0677(9) Uani d . 1 . .
    H H42 0.5622 0.4758 0.7601 0.081 Uiso calc R 1 . .
    C C43 0.66144(17) 0.40465(11) 0.57063(7) 0.0542(8) Uani d R 1 . .
    C C44 0.61617(17) 0.33663(11) 0.60936(7) 0.0605(8) Uani d R 1 . .
    H H44 0.5620 0.3412 0.6375 0.073 Uiso d R 1 . .
    C C45 0.6498(3) 0.2625(2) 0.60731(14) 0.0706(10) Uani d . 1 . .
    H H45 0.6176 0.2180 0.6337 0.085 Uiso calc R 1 . .
    C C46 0.7308(3) 0.2542(2) 0.56646(15) 0.0715(10) Uani d . 1 . .
    H H46 0.7542 0.2044 0.5651 0.086 Uiso calc R 1 . .
    C C47 0.7767(3) 0.3206(2) 0.52771(14) 0.0708(9) Uani d . 1 . .
    H H47 0.8315 0.3156 0.4999 0.085 Uiso calc R 1 . .
    C C48 0.7422(3) 0.3947(2) 0.52958(13) 0.0639(9) Uani d . 1 . .
    H H48 0.7738 0.4389 0.5027 0.077 Uiso calc R 1 . .
    C C49 0.6198(3) 0.48401(18) 0.57178(12) 0.0546(8) Uani d . 1 . .
    C C50 0.5856(3) 0.4987(2) 0.61940(13) 0.0668(9) Uani d . 1 . .
    H H50 0.5953 0.4593 0.6514 0.080 Uiso calc R 1 . .
    C C51 0.5372(3) 0.5705(2) 0.62040(13) 0.0681(9) Uani d . 1 . .
    H H51 0.5135 0.5784 0.6530 0.082 Uiso calc R 1 . .
    C C52 0.5238(3) 0.63086(19) 0.57366(13) 0.0580(8) Uani d . 1 . .
    C C53 0.5617(3) 0.61754(19) 0.52591(13) 0.0630(9) Uani d . 1 . .
    H H53 0.5558 0.6578 0.4940 0.076 Uiso calc R 1 . .
    C C54 0.6079(3) 0.54530(19) 0.52530(13) 0.0619(8) Uani d . 1 . .
    H H54 0.6319 0.5375 0.4927 0.074 Uiso calc R 1 . .
    C C55 0.4654(3) 0.7057(2) 0.57609(14) 0.0631(9) Uani d . 1 . .
    C C56 0.4660(3) 0.77418(19) 0.53215(13) 0.0631(9) Uani d . 1 . .
    H H56 0.5098 0.7746 0.5003 0.076 Uiso calc R 1 . .
    C C57 0.4030(3) 0.8408(2) 0.53510(14) 0.0636(9) Uani d . 1 . .
    C C58 0.3959(3) 0.91392(19) 0.48994(13) 0.0582(8) Uani d . 1 . .
    C C59 0.3344(3) 0.9786(2) 0.49812(15) 0.0704(9) Uani d . 1 . .
    H H59 0.2974 0.9751 0.5317 0.084 Uiso calc R 1 . .
    C C60 0.3274(4) 1.0482(2) 0.45687(18) 0.0828(11) Uani d . 1 . .
    H H60 0.2862 1.0912 0.4629 0.099 Uiso calc R 1 . .
    C C61 0.3807(4) 1.0538(2) 0.40745(17) 0.0867(12) Uani d . 1 . .
    H H61 0.3751 1.1004 0.3796 0.104 Uiso calc R 1 . .
    C C62 0.4426(4) 0.9904(2) 0.39914(15) 0.0927(13) Uani d . 1 . .
    H H62 0.4797 0.9945 0.3655 0.111 Uiso calc R 1 . .
    C C63 0.4507(4) 0.9209(2) 0.43984(14) 0.0780(10) Uani d . 1 . .
    H H63 0.4934 0.8784 0.4335 0.094 Uiso calc R 1 . .
    C C64 -0.0076(3) 0.64519(19) 0.60137(13) 0.0622(9) Uani d . 1 . .
    C C65 0.0684(4) 0.7057(2) 0.60501(14) 0.0751(10) Uani d . 1 . .
    H H65 0.1556 0.6996 0.6039 0.090 Uiso calc R 1 . .
    C C66 0.0184(4) 0.7749(2) 0.61019(16) 0.0867(12) Uani d . 1 . .
    H H66 0.0718 0.8149 0.6121 0.104 Uiso calc R 1 . .
    C C67 -0.1092(5) 0.7849(2) 0.61256(18) 0.0971(13) Uani d . 1 . .
    H H67 -0.1432 0.8309 0.6171 0.116 Uiso calc R 1 . .
    C C68 -0.1863(4) 0.7270(2) 0.60815(19) 0.1032(14) Uani d . 1 . .
    H H68 -0.2733 0.7340 0.6090 0.124 Uiso calc R 1 . .
    C C69 -0.1368(4) 0.6580(2) 0.60241(16) 0.0827(11) Uani d . 1 . .
    H H69 -0.1911 0.6192 0.5992 0.099 Uiso calc R 1 . .
    C C70 0.0463(3) 0.56919(18) 0.59860(12) 0.0575(8) Uani d . 1 . .
    C C71 0.1609(3) 0.5435(2) 0.61956(14) 0.0711(10) Uani d . 1 . .
    H H71 0.2045 0.5748 0.6351 0.085 Uiso calc R 1 . .
    C C72 0.2118(3) 0.4727(2) 0.61792(14) 0.0685(9) Uani d . 1 . .
    H H72 0.2893 0.4576 0.6320 0.082 Uiso calc R 1 . .
    C C73 0.1497(3) 0.42378(18) 0.59562(12) 0.0564(8) Uani d . 1 . .
    C C74 0.0361(3) 0.44957(19) 0.57408(13) 0.0638(9) Uani d . 1 . .
    H H74 -0.0069 0.4185 0.5582 0.077 Uiso calc R 1 . .
    C C75 -0.0149(3) 0.52034(19) 0.57562(13) 0.0636(9) Uani d . 1 . .
    H H75 -0.0918 0.5358 0.5610 0.076 Uiso calc R 1 . .
    C C76 0.2072(3) 0.34779(19) 0.59541(13) 0.0599(8) Uani d . 1 . .
    C C77 0.1470(3) 0.29011(19) 0.58078(14) 0.0666(9) Uani d . 1 . .
    H H77 0.0669 0.2996 0.5681 0.080 Uiso calc R 1 . .
    C C78 0.2039(3) 0.2175(2) 0.58464(14) 0.0679(9) Uani d . 1 . .
    C C79 0.1364(3) 0.1508(2) 0.57565(14) 0.0655(9) Uani d . 1 . .
    C C80 0.1699(4) 0.0748(2) 0.60239(15) 0.0791(11) Uani d . 1 . .
    H H80 0.2377 0.0664 0.6239 0.095 Uiso calc R 1 . .
    C C81 0.1048(5) 0.0114(2) 0.59783(17) 0.0919(13) Uani d . 1 . .
    H H81 0.1273 -0.0395 0.6168 0.110 Uiso calc R 1 . .
    C C82 0.0065(4) 0.0232(3) 0.5654(2) 0.0965(14) Uani d . 1 . .
    H H82 -0.0381 -0.0198 0.5623 0.116 Uiso calc R 1 . .
    C C83 -0.0265(4) 0.0987(3) 0.5371(2) 0.1031(14) Uani d . 1 . .
    H H83 -0.0922 0.1068 0.5145 0.124 Uiso calc R 1 . .
    C C84 0.0386(4) 0.1624(2) 0.54246(17) 0.0881(12) Uani d . 1 . .
    H H84 0.0162 0.2134 0.5235 0.106 Uiso calc R 1 . .
    C C85 0.7565(3) -0.22780(17) 0.09724(12) 0.0546(8) Uani d . 1 . .
    C C86 0.8340(3) -0.2897(2) 0.09348(15) 0.0724(10) Uani d . 1 . .
    H H86 0.9211 -0.2821 0.0889 0.087 Uiso calc R 1 . .
    C C87 0.7834(4) -0.3621(2) 0.09647(16) 0.0827(11) Uani d . 1 . .
    H H87 0.8365 -0.4029 0.0941 0.099 Uiso calc R 1 . .
    C C88 0.6558(4) -0.3740(2) 0.10284(15) 0.0753(10) Uani d . 1 . .
    H H88 0.6220 -0.4228 0.1047 0.090 Uiso calc R 1 . .
    C C89 0.5777(3) -0.3141(2) 0.10649(14) 0.0710(10) Uani d . 1 . .
    H H89 0.4907 -0.3223 0.1109 0.085 Uiso calc R 1 . .
    C C90 0.6274(3) -0.24147(19) 0.10365(13) 0.0631(9) Uani d . 1 . .
    H H90 0.5733 -0.2011 0.1061 0.076 Uiso calc R 1 . .
    C C91 0.8121(3) -0.15018(17) 0.09457(12) 0.0541(8) Uani d . 1 . .
    C C92 0.9297(3) -0.12523(18) 0.06898(13) 0.0599(8) Uani d . 1 . .
    H H92 0.9749 -0.1579 0.0530 0.072 Uiso calc R 1 . .
    C C93 0.9814(3) -0.05386(18) 0.06658(13) 0.0619(9) Uani d . 1 . .
    H H93 1.0613 -0.0396 0.0497 0.074 Uiso calc R 1 . .
    C C94 0.9167(3) -0.00299(17) 0.08885(12) 0.0525(8) Uani d . 1 . .
    C C95 0.7998(3) -0.02704(18) 0.11531(13) 0.0630(9) Uani d . 1 . .
    H H95 0.7554 0.0058 0.1314 0.076 Uiso calc R 1 . .
    C C96 0.7484(3) -0.09917(18) 0.11802(13) 0.0632(9) Uani d . 1 . .
    H H96 0.6697 -0.1140 0.1359 0.076 Uiso calc R 1 . .
    C C97 0.9728(3) 0.07476(19) 0.08389(13) 0.0590(8) Uani d . 1 . .
    C C98 0.9081(3) 0.13606(18) 0.09470(13) 0.0625(9) Uani d . 1 . .
    H H98 0.8248 0.1279 0.1088 0.075 Uiso calc R 1 . .
    C C99 0.9644(4) 0.2103(2) 0.08496(14) 0.0668(9) Uani d . 1 . .
    C C100 0.8937(3) 0.27851(19) 0.09247(14) 0.0662(9) Uani d . 1 . .
    C C101 0.7873(4) 0.2697(2) 0.12713(16) 0.0782(11) Uani d . 1 . .
    H H101 0.7595 0.2194 0.1473 0.094 Uiso calc R 1 . .
    C C102 0.7220(4) 0.3343(2) 0.13221(18) 0.0944(13) Uani d . 1 . .
    H H102 0.6510 0.3277 0.1559 0.113 Uiso calc R 1 . .
    C C103 0.7623(5) 0.4089(3) 0.1020(2) 0.1068(15) Uani d . 1 . .
    H H103 0.7178 0.4527 0.1051 0.128 Uiso calc R 1 . .
    C C104 0.8675(5) 0.4189(2) 0.0675(2) 0.1082(15) Uani d . 1 . .
    H H104 0.8944 0.4694 0.0472 0.130 Uiso calc R 1 . .
    C C105 0.9333(4) 0.3543(2) 0.06286(16) 0.0860(12) Uani d . 1 . .
    H H105 1.0053 0.3613 0.0396 0.103 Uiso calc R 1 . .
    C C106 0.0752(3) -0.15222(19) 0.25599(13) 0.0562(8) Uani d . 1 . .
    C C107 0.0131(3) -0.1710(2) 0.21710(14) 0.0693(9) Uani d . 1 . .
    H H107 -0.0088 -0.1308 0.1872 0.083 Uiso calc R 1 . .
    C C108 -0.0173(4) -0.2479(2) 0.22154(16) 0.0811(11) Uani d . 1 . .
    H H108 -0.0593 -0.2589 0.1948 0.097 Uiso calc R 1 . .
    C C109 0.0138(4) -0.3083(2) 0.26497(19) 0.0856(12) Uani d . 1 . .
    H H109 -0.0065 -0.3602 0.2679 0.103 Uiso calc R 1 . .
    C C110 0.0754(4) -0.2910(2) 0.30415(18) 0.0918(13) Uani d . 1 . .
    H H110 0.0975 -0.3316 0.3338 0.110 Uiso calc R 1 . .
    C C111 0.1046(3) -0.2143(2) 0.29990(15) 0.0800(11) Uani d . 1 . .
    H H111 0.1451 -0.2037 0.3272 0.096 Uiso calc R 1 . .
    C C112 0.1156(3) -0.07058(19) 0.25050(13) 0.0556(8) Uani d . 1 . .
    C C113 0.1400(3) -0.01567(19) 0.20068(14) 0.0616(8) Uani d . 1 . .
    H H113 0.1245 -0.0296 0.1705 0.074 Uiso calc R 1 . .
    C C114 0.1862(3) 0.0587(2) 0.19444(14) 0.0631(9) Uani d . 1 . .
    H H114 0.2022 0.0935 0.1603 0.076 Uiso calc R 1 . .
    C C115 0.2094(3) 0.0824(2) 0.23827(14) 0.0592(8) Uani d . 1 . .
    C C116 0.1825(3) 0.0292(2) 0.28834(15) 0.0737(10) Uani d . 1 . .
    H H116 0.1962 0.0439 0.3184 0.088 Uiso calc R 1 . .
    C C117 0.1356(3) -0.0453(2) 0.29452(14) 0.0684(9) Uani d . 1 . .
    H H117 0.1169 -0.0794 0.3287 0.082 Uiso calc R 1 . .
    C C118 0.2652(3) 0.1608(2) 0.23286(16) 0.0690(9) Uani d . 1 . .
    C C119 0.2692(3) 0.2225(2) 0.18547(15) 0.0685(9) Uani d . 1 . .
    H H119 0.2310 0.2155 0.1565 0.082 Uiso calc R 1 . .
    C C120 0.3283(3) 0.2946(2) 0.17956(17) 0.0730(10) Uani d . 1 . .
    C C121 0.3364(3) 0.3613(2) 0.12977(16) 0.0679(9) Uani d . 1 . .
    C C122 0.2953(4) 0.3548(2) 0.08281(17) 0.0834(11) Uani d . 1 . .
    H H122 0.2627 0.3070 0.0819 0.100 Uiso calc R 1 . .
    C C123 0.3021(4) 0.4183(3) 0.03741(18) 0.1027(14) Uani d . 1 . .
    H H123 0.2742 0.4128 0.0061 0.123 Uiso calc R 1 . .
    C C124 0.3493(4) 0.4896(3) 0.0375(2) 0.0992(13) Uani d . 1 . .
    H H124 0.3534 0.5324 0.0065 0.119 Uiso calc R 1 . .
    C C125 0.3899(4) 0.4970(2) 0.0834(2) 0.0974(14) Uani d . 1 . .
    H H125 0.4218 0.5452 0.0838 0.117 Uiso calc R 1 . .
    C C126 0.3846(3) 0.4337(2) 0.12953(19) 0.0884(12) Uani d . 1 . .
    H H126 0.4134 0.4396 0.1606 0.106 Uiso calc R 1 . .
    O O1 0.8195(3) 0.25799(15) 0.97179(10) 0.0871(8) Uani d . 1 . .
    H H1A 0.857(4) 0.325(3) 0.9602(17) 0.131 Uiso d . 1 . .
    O O2 0.8954(2) 0.39522(15) 0.92758(11) 0.0836(7) Uani d . 1 . .
    O O3 0.6110(2) 0.20682(14) 0.74853(9) 0.0714(6) Uani d . 1 . .
    H H3A 0.631(3) 0.272(2) 0.7511(14) 0.107 Uiso d . 1 . .
    O O4 0.6002(2) 0.34201(14) 0.75623(10) 0.0741(7) Uani d . 1 . .
    O O5 0.4111(3) 0.70518(15) 0.62114(10) 0.0903(8) Uani d . 1 . .
    H H5A 0.363(4) 0.777(3) 0.6100(17) 0.135 Uiso d . 1 . .
    O O6 0.3433(3) 0.84226(15) 0.57949(10) 0.0863(8) Uani d . 1 . .
    O O7 0.3205(2) 0.33673(15) 0.61127(11) 0.0833(7) Uani d . 1 . .
    H H7A 0.347(4) 0.269(3) 0.6064(16) 0.125 Uiso d . 1 . .
    O O8 0.3175(2) 0.20547(15) 0.59834(11) 0.0851(7) Uani d . 1 . .
    O O9 1.0918(2) 0.08344(15) 0.06661(10) 0.0750(7) Uani d . 1 . .
    H H9A 1.109(3) 0.152(3) 0.0606(14) 0.112 Uiso d . 1 . .
    O O10 1.0808(3) 0.22160(15) 0.06791(11) 0.0878(8) Uani d . 1 . .
    O O11 0.3126(3) 0.16920(17) 0.27458(11) 0.0952(8) Uani d . 1 . .
    H H11A 0.345(4) 0.245(3) 0.2566(18) 0.143 Uiso d . 1 . .
    O O12 0.3820(3) 0.30490(17) 0.21993(13) 0.1007(9) Uani d . 1 . .
loop_
    _atom_site_aniso_label
    _atom_site_aniso_U_11
    _atom_site_aniso_U_22
    _atom_site_aniso_U_33
    _atom_site_aniso_U_12
    _atom_site_aniso_U_13
    _atom_site_aniso_U_23
    C1 0.0436(18) 0.061(2) 0.065(2) 0.0014(15) 0.0072(16) -0.0211(18)
    C2 0.056(2) 0.061(2) 0.081(2) 0.0003(17) -0.0077(18) -0.0231(19)
    C3 0.068(2) 0.071(3) 0.089(3) -0.0040(19) -0.011(2) -0.031(2)
    C4 0.081(3) 0.064(3) 0.098(3) -0.006(2) 0.000(2) -0.031(2)
    C5 0.099(3) 0.060(2) 0.083(3) -0.002(2) -0.007(2) -0.014(2)
    C6 0.075(2) 0.065(2) 0.066(2) -0.0018(19) -0.0002(18) -0.0169(19)
    C7 0.0460(18) 0.062(2) 0.059(2) 0.0012(15) 0.0059(15) -0.0215(18)
    C8 0.064(2) 0.065(2) 0.059(2) -0.0029(17) -0.0030(17) -0.0237(18)
    C9 0.061(2) 0.054(2) 0.061(2) 0.0006(16) -0.0005(16) -0.0128(17)
    C10 0.0492(19) 0.061(2) 0.064(2) 0.0019(15) 0.0015(16) -0.0241(18)
    C11 0.066(2) 0.069(2) 0.060(2) 0.0010(18) 0.0013(17) -0.0249(19)
    C12 0.067(2) 0.064(2) 0.057(2) -0.0033(17) 0.0066(17) -0.0139(17)
    C13 0.053(2) 0.067(2) 0.072(2) 0.0048(17) -0.0052(17) -0.029(2)
    C14 0.055(2) 0.062(2) 0.071(2) -0.0022(16) -0.0109(17) -0.0220(19)
    C15 0.053(2) 0.064(2) 0.085(3) 0.0037(17) -0.0056(18) -0.030(2)
    C16 0.0484(19) 0.058(2) 0.089(3) 0.0004(16) -0.0038(18) -0.026(2)
    C17 0.065(2) 0.067(2) 0.096(3) -0.0107(19) -0.005(2) -0.017(2)
    C18 0.082(3) 0.087(3) 0.099(3) -0.019(2) -0.012(2) -0.009(3)
    C19 0.077(3) 0.069(3) 0.122(4) -0.010(2) 0.002(3) -0.001(3)
    C20 0.082(3) 0.062(3) 0.131(4) -0.008(2) 0.007(3) -0.027(3)
    C21 0.070(2) 0.068(3) 0.109(3) -0.004(2) -0.003(2) -0.036(2)
    C22 0.062(2) 0.056(2) 0.0523(19) 0.0034(16) -0.0018(16) -0.0172(16)
    C23 0.065(2) 0.061(2) 0.119(3) 0.0034(19) -0.010(2) -0.029(2)
    C24 0.069(3) 0.067(3) 0.165(4) 0.001(2) -0.023(3) -0.037(3)
    C25 0.098(3) 0.061(2) 0.099(3) -0.009(2) -0.023(3) -0.022(2)
    C26 0.104(3) 0.063(2) 0.089(3) -0.003(2) 0.009(2) -0.037(2)
    C27 0.072(2) 0.073(2) 0.085(3) -0.004(2) 0.012(2) -0.036(2)
    C28 0.053(2) 0.058(2) 0.0500(19) 0.0029(16) -0.0018(15) -0.0201(15)
    C29 0.048(2) 0.073(2) 0.097(3) 0.0004(18) -0.0002(18) -0.040(2)
    C30 0.053(2) 0.063(2) 0.093(3) 0.0052(17) -0.0014(18) -0.038(2)
    C31 0.052(2) 0.060(2) 0.0499(18) 0.0031(16) -0.0031(15) -0.0199(15)
    C32 0.0468(19) 0.070(2) 0.077(2) 0.0050(17) -0.0113(16) -0.0301(19)
    C33 0.059(2) 0.060(2) 0.076(2) 0.0110(17) -0.0099(17) -0.0301(18)
    C34 0.053(2) 0.064(2) 0.0447(18) -0.0018(16) -0.0005(15) -0.0172(15)
    C35 0.0499(19) 0.065(2) 0.068(2) -0.0016(17) -0.0031(16) -0.0264(18)
    C36 0.058(2) 0.062(2) 0.054(2) -0.0115(17) 0.0001(16) -0.0197(16)
    C37 0.059(2) 0.057(2) 0.0504(19) -0.0034(16) -0.0026(15) -0.0195(15)
    C38 0.067(2) 0.063(2) 0.107(3) -0.0023(19) -0.012(2) -0.037(2)
    C39 0.072(3) 0.082(3) 0.127(4) 0.008(2) -0.015(2) -0.048(3)
    C40 0.094(3) 0.062(2) 0.095(3) 0.008(2) -0.020(2) -0.031(2)
    C41 0.101(3) 0.056(2) 0.078(3) -0.010(2) -0.016(2) -0.0263(19)
    C42 0.073(2) 0.064(2) 0.070(2) -0.0131(19) -0.0098(18) -0.0245(18)
    C43 0.0445(18) 0.061(2) 0.055(2) -0.0007(15) -0.0094(15) -0.0135(16)
    C44 0.056(2) 0.062(2) 0.062(2) 0.0019(16) -0.0042(16) -0.0159(18)
    C45 0.072(2) 0.065(2) 0.068(2) -0.0041(18) -0.0132(19) -0.0089(19)
    C46 0.077(3) 0.061(2) 0.077(3) 0.0049(19) -0.013(2) -0.021(2)
    C47 0.071(2) 0.074(3) 0.070(2) 0.0074(19) -0.0018(19) -0.026(2)
    C48 0.063(2) 0.064(2) 0.061(2) 0.0007(17) -0.0015(17) -0.0134(17)
    C49 0.0493(19) 0.060(2) 0.052(2) -0.0041(15) -0.0074(15) -0.0123(17)
    C50 0.080(2) 0.062(2) 0.051(2) -0.0015(18) -0.0052(17) -0.0062(17)
    C51 0.083(3) 0.066(2) 0.052(2) 0.0007(19) 0.0033(18) -0.0166(18)
    C52 0.059(2) 0.060(2) 0.053(2) -0.0043(16) -0.0029(16) -0.0140(17)
    C53 0.071(2) 0.061(2) 0.052(2) 0.0008(17) -0.0098(17) -0.0084(17)
    C54 0.065(2) 0.066(2) 0.055(2) 0.0013(17) -0.0022(16) -0.0189(18)
    C55 0.064(2) 0.065(2) 0.063(2) -0.0021(17) -0.0045(18) -0.0221(19)
    C56 0.066(2) 0.064(2) 0.058(2) 0.0040(17) -0.0005(17) -0.0168(18)
    C57 0.061(2) 0.070(2) 0.065(2) -0.0046(18) 0.0021(18) -0.0292(19)
    C58 0.0531(19) 0.060(2) 0.064(2) -0.0036(16) -0.0092(16) -0.0210(18)
    C59 0.069(2) 0.069(2) 0.076(2) 0.0100(19) -0.0080(19) -0.027(2)
    C60 0.088(3) 0.068(3) 0.098(3) 0.016(2) -0.023(2) -0.030(2)
    C61 0.100(3) 0.075(3) 0.080(3) 0.014(2) -0.024(2) -0.014(2)
    C62 0.125(4) 0.083(3) 0.062(3) 0.016(3) -0.004(2) -0.012(2)
    C63 0.098(3) 0.065(2) 0.069(3) 0.009(2) 0.000(2) -0.020(2)
    C64 0.068(2) 0.056(2) 0.062(2) -0.0013(17) -0.0076(17) -0.0170(17)
    C65 0.073(2) 0.068(2) 0.091(3) 0.002(2) -0.018(2) -0.033(2)
    C66 0.093(3) 0.063(3) 0.112(3) 0.001(2) -0.023(3) -0.036(2)
    C67 0.102(4) 0.068(3) 0.132(4) 0.020(2) -0.028(3) -0.043(3)
    C68 0.082(3) 0.081(3) 0.157(4) 0.023(2) -0.031(3) -0.047(3)
    C69 0.072(3) 0.067(3) 0.115(3) 0.003(2) -0.022(2) -0.034(2)
    C70 0.054(2) 0.059(2) 0.058(2) -0.0075(16) -0.0053(16) -0.0165(16)
    C71 0.067(2) 0.073(2) 0.084(3) -0.0020(19) -0.018(2) -0.037(2)
    C72 0.060(2) 0.072(2) 0.080(2) 0.0055(18) -0.0227(18) -0.029(2)
    C73 0.0509(19) 0.059(2) 0.060(2) -0.0048(16) -0.0032(16) -0.0178(16)
    C74 0.060(2) 0.059(2) 0.075(2) -0.0080(17) -0.0123(18) -0.0219(18)
    C75 0.052(2) 0.060(2) 0.082(2) 0.0000(16) -0.0160(17) -0.0236(18)
    C76 0.053(2) 0.064(2) 0.061(2) -0.0011(17) -0.0046(16) -0.0171(17)
    C77 0.053(2) 0.066(2) 0.086(3) 0.0055(17) -0.0087(18) -0.031(2)
    C78 0.058(2) 0.076(3) 0.072(2) 0.0034(19) -0.0022(18) -0.0269(19)
    C79 0.067(2) 0.058(2) 0.074(2) 0.0038(18) 0.0044(19) -0.0260(19)
    C80 0.097(3) 0.065(3) 0.078(3) 0.004(2) -0.001(2) -0.027(2)
    C81 0.123(4) 0.066(3) 0.087(3) -0.003(3) 0.009(3) -0.029(2)
    C82 0.101(3) 0.077(3) 0.126(4) -0.016(3) 0.022(3) -0.057(3)
    C83 0.088(3) 0.088(3) 0.153(4) 0.004(3) -0.023(3) -0.063(3)
    C84 0.081(3) 0.072(3) 0.122(4) 0.011(2) -0.021(3) -0.043(2)
    C85 0.059(2) 0.0496(19) 0.059(2) 0.0033(15) -0.0113(16) -0.0195(15)
    C86 0.055(2) 0.064(2) 0.108(3) 0.0037(17) -0.0126(19) -0.039(2)
    C87 0.075(3) 0.057(2) 0.128(3) 0.0077(19) -0.013(2) -0.045(2)
    C88 0.075(3) 0.057(2) 0.098(3) -0.0052(19) -0.013(2) -0.029(2)
    C89 0.061(2) 0.066(2) 0.087(3) -0.0089(19) -0.0056(19) -0.024(2)
    C90 0.059(2) 0.058(2) 0.075(2) 0.0031(17) -0.0055(17) -0.0244(18)
    C91 0.053(2) 0.0501(19) 0.059(2) 0.0047(15) -0.0077(16) -0.0164(16)
    C92 0.061(2) 0.056(2) 0.069(2) 0.0076(16) -0.0012(17) -0.0282(17)
    C93 0.057(2) 0.059(2) 0.072(2) -0.0007(16) 0.0008(17) -0.0253(18)
    C94 0.0493(19) 0.0483(18) 0.062(2) 0.0015(15) -0.0066(15) -0.0184(16)
    C95 0.064(2) 0.053(2) 0.077(2) 0.0032(17) 0.0024(18) -0.0292(18)
    C96 0.053(2) 0.061(2) 0.079(2) -0.0011(16) 0.0064(17) -0.0284(18)
    C97 0.056(2) 0.061(2) 0.064(2) 0.0019(17) -0.0113(17) -0.0227(17)
    C98 0.056(2) 0.055(2) 0.079(2) 0.0007(16) -0.0056(17) -0.0253(18)
    C99 0.069(2) 0.059(2) 0.080(2) -0.0040(19) -0.015(2) -0.0297(19)
    C100 0.075(2) 0.054(2) 0.076(2) -0.0007(18) -0.026(2) -0.0258(19)
    C101 0.087(3) 0.060(2) 0.094(3) -0.001(2) -0.014(2) -0.030(2)
    C102 0.103(3) 0.077(3) 0.117(4) 0.018(3) -0.016(3) -0.048(3)
    C103 0.135(4) 0.066(3) 0.133(4) 0.027(3) -0.037(3) -0.045(3)
    C104 0.144(5) 0.056(3) 0.127(4) 0.008(3) -0.034(4) -0.027(3)
    C105 0.106(3) 0.058(2) 0.096(3) -0.003(2) -0.022(2) -0.022(2)
    C106 0.0381(17) 0.066(2) 0.062(2) 0.0002(15) 0.0003(15) -0.0163(18)
    C107 0.065(2) 0.066(2) 0.075(2) 0.0034(18) -0.0113(19) -0.0184(19)
    C108 0.082(3) 0.071(3) 0.090(3) -0.008(2) -0.011(2) -0.023(2)
    C109 0.070(3) 0.067(3) 0.115(4) -0.010(2) 0.006(2) -0.024(3)
    C110 0.080(3) 0.073(3) 0.101(3) -0.012(2) -0.014(2) 0.007(2)
    C111 0.069(2) 0.084(3) 0.074(3) -0.012(2) -0.007(2) -0.004(2)
    C112 0.0372(17) 0.067(2) 0.062(2) 0.0049(15) -0.0038(15) -0.0192(18)
    C113 0.056(2) 0.066(2) 0.066(2) 0.0043(17) -0.0096(17) -0.0254(19)
    C114 0.060(2) 0.065(2) 0.065(2) 0.0043(17) -0.0064(17) -0.0217(18)
    C115 0.0479(19) 0.067(2) 0.069(2) 0.0093(16) -0.0071(16) -0.0292(19)
    C116 0.071(2) 0.090(3) 0.070(3) 0.000(2) -0.0104(19) -0.038(2)
    C117 0.063(2) 0.081(3) 0.060(2) -0.0004(19) -0.0060(17) -0.0192(19)
    C118 0.053(2) 0.080(3) 0.085(3) 0.0089(18) -0.0155(19) -0.039(2)
    C119 0.061(2) 0.070(2) 0.084(3) -0.0013(18) -0.0140(19) -0.034(2)
    C120 0.057(2) 0.078(3) 0.100(3) 0.0080(19) -0.021(2) -0.048(2)
    C121 0.053(2) 0.062(2) 0.096(3) 0.0003(17) -0.0075(19) -0.034(2)
    C122 0.096(3) 0.070(3) 0.095(3) -0.007(2) -0.004(2) -0.041(2)
    C123 0.133(4) 0.085(3) 0.092(3) -0.017(3) -0.005(3) -0.028(3)
    C124 0.085(3) 0.090(3) 0.120(4) -0.015(2) -0.003(3) -0.028(3)
    C125 0.074(3) 0.067(3) 0.151(4) -0.011(2) -0.022(3) -0.029(3)
    C126 0.073(3) 0.079(3) 0.126(4) -0.002(2) -0.030(2) -0.043(3)
    O1 0.115(2) 0.0733(17) 0.0788(18) -0.0072(15) -0.0237(16) -0.0285(14)
    O2 0.0937(19) 0.0717(17) 0.094(2) -0.0030(14) -0.0219(16) -0.0346(15)
    O3 0.0497(14) 0.0723(16) 0.0941(18) -0.0024(12) -0.0069(12) -0.0277(14)
    O4 0.0568(15) 0.0720(16) 0.0970(18) -0.0068(12) -0.0079(13) -0.0301(14)
    O5 0.127(2) 0.0739(17) 0.0641(16) 0.0133(16) 0.0173(15) -0.0177(13)
    O6 0.106(2) 0.0730(17) 0.0753(17) 0.0084(15) 0.0215(15) -0.0215(14)
    O7 0.0647(16) 0.0781(17) 0.115(2) 0.0099(13) -0.0272(15) -0.0376(16)
    O8 0.0710(18) 0.0760(18) 0.114(2) 0.0137(14) -0.0186(15) -0.0355(16)
    O9 0.0578(15) 0.0729(16) 0.0995(19) -0.0068(12) 0.0041(13) -0.0359(14)
    O10 0.0745(18) 0.0729(17) 0.122(2) -0.0160(14) 0.0023(16) -0.0406(16)
    O11 0.113(2) 0.090(2) 0.093(2) -0.0050(16) -0.0384(17) -0.0355(16)
    O12 0.111(2) 0.086(2) 0.117(2) -0.0121(16) -0.0431(19) -0.0391(18)
_geom_special_details
;
All e.s.d.'s (except the e.s.d. in the dihedral angle between two l.s. planes)
are estimated using the full covariance matrix. The cell e.s.d.'s are taken
into account individually in the estimation of e.s.d.'s in distances, angles
and torsion angles; correlations between e.s.d.'s in cell parameters are only
used when they are defined by crystal symmetry. An approximate (isotropic)
treatment of cell e.s.d.'s is used for estimating e.s.d.'s involving l.s.
planes.
;
loop_
    _geom_bond_atom_site_label_1
    _geom_bond_atom_site_label_2
    _geom_bond_site_symmetry_2
    _geom_bond_distance
    _geom_bond_publ_flag
    C1 C2 . 1.382(4) ?
    C1 C6 . 1.386(4) ?
    C1 C7 . 1.486(4) ?
    C2 C3 . 1.374(4) ?
    C2 H2 . 0.9300 ?
    C3 C4 . 1.375(5) ?
    C3 H3 . 0.9300 ?
    C4 C5 . 1.368(5) ?
    C4 H4 . 0.9300 ?
    C5 C6 . 1.382(5) ?
    C5 H5 . 0.9300 ?
    C6 H6 . 0.9300 ?
    C7 C8 . 1.387(4) ?
    C7 C12 . 1.389(4) ?
    C8 C9 . 1.378(4) ?
    C8 H8 . 0.9300 ?
    C9 C10 . 1.380(4) ?
    C9 H9 . 0.9300 ?
    C10 C11 . 1.392(4) ?
    C10 C13 . 1.479(4) ?
    C11 C12 . 1.382(4) ?
    C11 H11 . 0.9300 ?
    C12 H12 . 0.9300 ?
    C13 O1 . 1.294(4) ?
    C13 C14 . 1.390(4) ?
    C14 C15 . 1.393(4) ?
    C14 H14 . 0.9300 ?
    C15 O2 . 1.288(4) ?
    C15 C16 . 1.479(5) ?
    C16 C17 . 1.383(5) ?
    C16 C21 . 1.386(4) ?
    C17 C18 . 1.379(5) ?
    C17 H17 . 0.9300 ?
    C18 C19 . 1.372(5) ?
    C18 H18 . 0.9300 ?
    C19 C20 . 1.373(6) ?
    C19 H19 . 0.9300 ?
    C20 C21 . 1.371(5) ?
    C20 H20 . 0.9300 ?
    C21 H21 . 0.9300 ?
    C22 C23 . 1.381(4) ?
    C22 C27 . 1.381(4) ?
    C22 C28 . 1.491(4) ?
    C23 C24 . 1.377(5) ?
    C23 H23 . 0.9300 ?
    C24 C25 . 1.362(5) ?
    C24 H24 . 0.9300 ?
    C25 C26 . 1.365(5) ?
    C25 H25 . 0.9300 ?
    C26 C27 . 1.383(5) ?
    C26 H26 . 0.9300 ?
    C27 H27 . 0.9300 ?
    C28 C33 . 1.381(4) ?
    C28 C29 . 1.388(4) ?
    C29 C30 . 1.379(4) ?
    C29 H29 . 0.9300 ?
    C30 C31 . 1.382(4) ?
    C30 H30 . 0.9300 ?
    C31 C32 . 1.382(4) ?
    C31 C34 . 1.477(4) ?
    C32 C33 . 1.374(4) ?
    C32 H32 . 0.9300 ?
    C33 H33 . 0.9300 ?
    C34 O3 . 1.304(3) ?
    C34 C35 . 1.379(4) ?
    C35 C36 . 1.409(4) ?
    C35 H35 . 0.9300 ?
    C36 O4 . 1.271(4) ?
    C36 C37 . 1.482(4) ?
    C37 C38 . 1.374(4) ?
    C37 C42 . 1.385(3) ?
    C38 C39 . 1.379(5) ?
    C38 H38 . 0.9300 ?
    C39 C40 . 1.368(5) ?
    C39 H39 . 0.9300 ?
    C40 C41 . 1.369(5) ?
    C40 H40 . 0.9300 ?
    C41 C42 . 1.380(4) ?
    C41 H41 . 0.9300 ?
    C42 H42 . 0.9300 ?
    C43 C48 . 1.388 ?
    C43 C44 . 1.3890 ?
    C43 C49 . 1.486 ?
    C44 C45 . 1.381 ?
    C44 H44 . 0.9300 ?
    C45 C46 . 1.375(5) ?
    C45 H45 . 0.9300 ?
    C46 C47 . 1.373(5) ?
    C46 H46 . 0.9300 ?
    C47 C48 . 1.381(4) ?
    C47 H47 . 0.9300 ?
    C48 H48 . 0.9300 ?
    C49 C54 . 1.383(4) ?
    C49 C50 . 1.384(4) ?
    C50 C51 . 1.381(4) ?
    C50 H50 . 0.9300 ?
    C51 C52 . 1.381(4) ?
    C51 H51 . 0.9300 ?
    C52 C53 . 1.385(4) ?
    C52 C55 . 1.482(4) ?
    C53 C54 . 1.377(4) ?
    C53 H53 . 0.9300 ?
    C54 H54 . 0.9300 ?
    C55 O5 . 1.283(4) ?
    C55 C56 . 1.402(4) ?
    C56 C57 . 1.377(4) ?
    C56 H56 . 0.9300 ?
    C57 O6 . 1.300(4) ?
    C57 C58 . 1.477(4) ?
    C58 C63 . 1.378(4) ?
    C58 C59 . 1.384(4) ?
    C59 C60 . 1.382(5) ?
    C59 H59 . 0.9300 ?
    C60 C61 . 1.360(5) ?
    C60 H60 . 0.9300 ?
    C61 C62 . 1.368(5) ?
    C61 H61 . 0.9300 ?
    C62 C63 . 1.376(5) ?
    C62 H62 . 0.9300 ?
    C63 H63 . 0.9300 ?
    C64 C65 . 1.383(4) ?
    C64 C69 . 1.387(5) ?
    C64 C70 . 1.485(4) ?
    C65 C66 . 1.378(5) ?
    C65 H65 . 0.9300 ?
    C66 C67 . 1.363(5) ?
    C66 H66 . 0.9300 ?
    C67 C68 . 1.360(5) ?
    C67 H67 . 0.9300 ?
    C68 C69 . 1.379(5) ?
    C68 H68 . 0.9300 ?
    C69 H69 . 0.9300 ?
    C70 C71 . 1.385(4) ?
    C70 C75 . 1.391(4) ?
    C71 C72 . 1.379(4) ?
    C71 H71 . 0.9300 ?
    C72 C73 . 1.385(4) ?
    C72 H72 . 0.9300 ?
    C73 C74 . 1.382(4) ?
    C73 C76 . 1.481(4) ?
    C74 C75 . 1.378(4) ?
    C74 H74 . 0.9300 ?
    C75 H75 . 0.9300 ?
    C76 O7 . 1.293(4) ?
    C76 C77 . 1.379(4) ?
    C77 C78 . 1.399(4) ?
    C77 H77 . 0.9300 ?
    C78 O8 . 1.280(4) ?
    C78 C79 . 1.481(5) ?
    C79 C84 . 1.377(5) ?
    C79 C80 . 1.378(5) ?
    C80 C81 . 1.369(5) ?
    C80 H80 . 0.9300 ?
    C81 C82 . 1.369(6) ?
    C81 H81 . 0.9300 ?
    C82 C83 . 1.379(6) ?
    C82 H82 . 0.9300 ?
    C83 C84 . 1.383(5) ?
    C83 H83 . 0.9300 ?
    C84 H84 . 0.9300 ?
    C85 C90 . 1.383(4) ?
    C85 C86 . 1.392(4) ?
    C85 C91 . 1.488(4) ?
    C86 C87 . 1.379(4) ?
    C86 H86 . 0.9300 ?
    C87 C88 . 1.362(5) ?
    C87 H87 . 0.9300 ?
    C88 C89 . 1.368(4) ?
    C88 H88 . 0.9300 ?
    C89 C90 . 1.380(4) ?
    C89 H89 . 0.9300 ?
    C90 H90 . 0.9300 ?
    C91 C92 . 1.387(4) ?
    C91 C96 . 1.393(4) ?
    C92 C93 . 1.372(4) ?
    C92 H92 . 0.9300 ?
    C93 C94 . 1.377(4) ?
    C93 H93 . 0.9300 ?
    C94 C95 . 1.385(4) ?
    C94 C97 . 1.478(4) ?
    C95 C96 . 1.380(4) ?
    C95 H95 . 0.9300 ?
    C96 H96 . 0.9300 ?
    C97 O9 . 1.307(4) ?
    C97 C98 . 1.376(4) ?
    C98 C99 . 1.400(4) ?
    C98 H98 . 0.9300 ?
    C99 O10 . 1.281(4) ?
    C99 C100 . 1.479(5) ?
    C100 C101 . 1.382(5) ?
    C100 C105 . 1.388(5) ?
    C101 C102 . 1.374(5) ?
    C101 H101 . 0.9300 ?
    C102 C103 . 1.379(6) ?
    C102 H102 . 0.9300 ?
    C103 C104 . 1.368(6) ?
    C103 H103 . 0.9300 ?
    C104 C105 . 1.374(5) ?
    C104 H104 . 0.9300 ?
    C105 H105 . 0.9300 ?
    C106 C107 . 1.381(4) ?
    C106 C111 . 1.386(4) ?
    C106 C112 . 1.481(4) ?
    C107 C108 . 1.379(5) ?
    C107 H107 . 0.9300 ?
    C108 C109 . 1.367(5) ?
    C108 H108 . 0.9300 ?
    C109 C110 . 1.372(5) ?
    C109 H109 . 0.9300 ?
    C110 C111 . 1.374(5) ?
    C110 H110 . 0.9300 ?
    C111 H111 . 0.9300 ?
    C112 C113 . 1.387(4) ?
    C112 C117 . 1.398(4) ?
    C113 C114 . 1.375(4) ?
    C113 H113 . 0.9300 ?
    C114 C115 . 1.385(4) ?
    C114 H114 . 0.9300 ?
    C115 C116 . 1.383(5) ?
    C115 C118 . 1.484(5) ?
    C116 C117 . 1.379(4) ?
    C116 H116 . 0.9300 ?
    C117 H117 . 0.9300 ?
    C118 O11 . 1.291(4) ?
    C118 C119 . 1.388(5) ?
    C119 C120 . 1.396(5) ?
    C119 H119 . 0.9300 ?
    C120 O12 . 1.303(4) ?
    C120 C121 . 1.475(5) ?
    C121 C122 . 1.379(5) ?
    C121 C126 . 1.390(5) ?
    C122 C123 . 1.371(5) ?
    C122 H122 . 0.9300 ?
    C123 C124 . 1.371(5) ?
    C123 H123 . 0.9300 ?
    C124 C125 . 1.358(6) ?
    C124 H124 . 0.9300 ?
    C125 C126 . 1.381(5) ?
    C125 H125 . 0.9300 ?
    C126 H126 . 0.9300 ?
    O1 H1A . 1.21(5) ?
    O3 H3A . 1.20(4) ?
    O6 H5A . 1.22(5) ?
    O7 H7A . 1.27(5) ?
    O8 H7A . 1.26(4) ?
    O9 H9A . 1.19(4) ?
    O12 H11A . 1.24(5) ?
loop_
    _geom_angle_atom_site_label_1
    _geom_angle_atom_site_label_2
    _geom_angle_atom_site_label_3
    _geom_angle_site_symmetry_1
    _geom_angle_site_symmetry_3
    _geom_angle
    _geom_angle_publ_flag
    C2 C1 C6 . . 117.7(3) ?
    C2 C1 C7 . . 121.1(3) ?
    C6 C1 C7 . . 121.2(3) ?
    C3 C2 C1 . . 121.3(3) ?
    C3 C2 H2 . . 119.4 ?
    C1 C2 H2 . . 119.4 ?
    C2 C3 C4 . . 120.4(4) ?
    C2 C3 H3 . . 119.8 ?
    C4 C3 H3 . . 119.8 ?
    C5 C4 C3 . . 119.2(4) ?
    C5 C4 H4 . . 120.4 ?
    C3 C4 H4 . . 120.4 ?
    C4 C5 C6 . . 120.5(4) ?
    C4 C5 H5 . . 119.7 ?
    C6 C5 H5 . . 119.7 ?
    C5 C6 C1 . . 120.9(3) ?
    C5 C6 H6 . . 119.6 ?
    C1 C6 H6 . . 119.6 ?
    C8 C7 C12 . . 116.9(3) ?
    C8 C7 C1 . . 121.2(3) ?
    C12 C7 C1 . . 121.9(3) ?
    C9 C8 C7 . . 121.6(3) ?
    C9 C8 H8 . . 119.2 ?
    C7 C8 H8 . . 119.2 ?
    C8 C9 C10 . . 121.5(3) ?
    C8 C9 H9 . . 119.3 ?
    C10 C9 H9 . . 119.3 ?
    C9 C10 C11 . . 117.5(3) ?
    C9 C10 C13 . . 122.5(3) ?
    C11 C10 C13 . . 120.0(3) ?
    C12 C11 C10 . . 120.9(3) ?
    C12 C11 H11 . . 119.5 ?
    C10 C11 H11 . . 119.5 ?
    C11 C12 C7 . . 121.6(3) ?
    C11 C12 H12 . . 119.2 ?
    C7 C12 H12 . . 119.2 ?
    O1 C13 C14 . . 120.3(3) ?
    O1 C13 C10 . . 116.4(3) ?
    C14 C13 C10 . . 123.3(3) ?
    C13 C14 C15 . . 121.5(3) ?
    C13 C14 H14 . . 119.2 ?
    C15 C14 H14 . . 119.2 ?
    O2 C15 C14 . . 120.4(3) ?
    O2 C15 C16 . . 116.2(3) ?
    C14 C15 C16 . . 123.4(3) ?
    C17 C16 C21 . . 118.2(4) ?
    C17 C16 C15 . . 122.2(3) ?
    C21 C16 C15 . . 119.6(4) ?
    C18 C17 C16 . . 120.4(4) ?
    C18 C17 H17 . . 119.8 ?
    C16 C17 H17 . . 119.8 ?
    C19 C18 C17 . . 120.7(4) ?
    C19 C18 H18 . . 119.6 ?
    C17 C18 H18 . . 119.6 ?
    C18 C19 C20 . . 119.1(4) ?
    C18 C19 H19 . . 120.5 ?
    C20 C19 H19 . . 120.5 ?
    C21 C20 C19 . . 120.6(4) ?
    C21 C20 H20 . . 119.7 ?
    C19 C20 H20 . . 119.7 ?
    C20 C21 C16 . . 120.9(4) ?
    C20 C21 H21 . . 119.5 ?
    C16 C21 H21 . . 119.5 ?
    C23 C22 C27 . . 116.6(3) ?
    C23 C22 C28 . . 122.2(3) ?
    C27 C22 C28 . . 121.2(3) ?
    C24 C23 C22 . . 121.3(4) ?
    C24 C23 H23 . . 119.4 ?
    C22 C23 H23 . . 119.4 ?
    C25 C24 C23 . . 120.8(4) ?
    C25 C24 H24 . . 119.6 ?
    C23 C24 H24 . . 119.6 ?
    C24 C25 C26 . . 119.6(4) ?
    C24 C25 H25 . . 120.2 ?
    C26 C25 H25 . . 120.2 ?
    C25 C26 C27 . . 119.3(4) ?
    C25 C26 H26 . . 120.3 ?
    C27 C26 H26 . . 120.3 ?
    C22 C27 C26 . . 122.4(4) ?
    C22 C27 H27 . . 118.8 ?
    C26 C27 H27 . . 118.8 ?
    C33 C28 C29 . . 116.3(3) ?
    C33 C28 C22 . . 122.0(3) ?
    C29 C28 C22 . . 121.7(3) ?
    C30 C29 C28 . . 122.0(3) ?
    C30 C29 H29 . . 119.0 ?
    C28 C29 H29 . . 119.0 ?
    C29 C30 C31 . . 120.9(3) ?
    C29 C30 H30 . . 119.5 ?
    C31 C30 H30 . . 119.5 ?
    C32 C31 C30 . . 117.5(3) ?
    C32 C31 C34 . . 119.8(3) ?
    C30 C31 C34 . . 122.6(3) ?
    C33 C32 C31 . . 121.0(3) ?
    C33 C32 H32 . . 119.5 ?
    C31 C32 H32 . . 119.5 ?
    C32 C33 C28 . . 122.3(3) ?
    C32 C33 H33 . . 118.8 ?
    C28 C33 H33 . . 118.8 ?
    O3 C34 C35 . . 120.2(3) ?
    O3 C34 C31 . . 115.0(3) ?
    C35 C34 C31 . . 124.8(3) ?
    C34 C35 C36 . . 121.8(3) ?
    C34 C35 H35 . . 119.1 ?
    C36 C35 H35 . . 119.1 ?
    O4 C36 C35 . . 119.8(3) ?
    O4 C36 C37 . . 117.8(3) ?
    C35 C36 C37 . . 122.3(3) ?
    C38 C37 C42 . . 117.9(3) ?
    C38 C37 C36 . . 122.6(3) ?
    C42 C37 C36 . . 119.5(3) ?
    C37 C38 C39 . . 121.5(3) ?
    C37 C38 H38 . . 119.2 ?
    C39 C38 H38 . . 119.2 ?
    C40 C39 C38 . . 119.9(4) ?
    C40 C39 H39 . . 120.0 ?
    C38 C39 H39 . . 120.0 ?
    C39 C40 C41 . . 119.6(4) ?
    C39 C40 H40 . . 120.2 ?
    C41 C40 H40 . . 120.2 ?
    C40 C41 C42 . . 120.4(3) ?
    C40 C41 H41 . . 119.8 ?
    C42 C41 H41 . . 119.8 ?
    C41 C42 C37 . . 120.7(3) ?
    C41 C42 H42 . . 119.7 ?
    C37 C42 H42 . . 119.7 ?
    C48 C43 C44 . . 116.86 ?
    C48 C43 C49 . . 121.8 ?
    C44 C43 C49 . . 121.30 ?
    C45 C44 C43 . . 121.73 ?
    C45 C44 H44 . . 119.2 ?
    C43 C44 H44 . . 119.1 ?
    C46 C45 C44 . . 120.3 ?
    C46 C45 H45 . . 119.9 ?
    C44 C45 H45 . . 119.9 ?
    C47 C46 C45 . . 119.0(3) ?
    C47 C46 H46 . . 120.5 ?
    C45 C46 H46 . . 120.5 ?
    C46 C47 C48 . . 120.7(3) ?
    C46 C47 H47 . . 119.7 ?
    C48 C47 H47 . . 119.7 ?
    C47 C48 C43 . . 121.4 ?
    C47 C48 H48 . . 119.3 ?
    C43 C48 H48 . . 119.3 ?
    C54 C49 C50 . . 117.2(3) ?
    C54 C49 C43 . . 121.4 ?
    C50 C49 C43 . . 121.3 ?
    C51 C50 C49 . . 121.4(3) ?
    C51 C50 H50 . . 119.3 ?
    C49 C50 H50 . . 119.3 ?
    C52 C51 C50 . . 120.9(3) ?
    C52 C51 H51 . . 119.6 ?
    C50 C51 H51 . . 119.6 ?
    C51 C52 C53 . . 118.1(3) ?
    C51 C52 C55 . . 119.4(3) ?
    C53 C52 C55 . . 122.5(3) ?
    C54 C53 C52 . . 120.6(3) ?
    C54 C53 H53 . . 119.7 ?
    C52 C53 H53 . . 119.7 ?
    C53 C54 C49 . . 121.8(3) ?
    C53 C54 H54 . . 119.1 ?
    C49 C54 H54 . . 119.1 ?
    O5 C55 C56 . . 120.3(3) ?
    O5 C55 C52 . . 116.4(3) ?
    C56 C55 C52 . . 123.3(3) ?
    C57 C56 C55 . . 121.4(3) ?
    C57 C56 H56 . . 119.3 ?
    C55 C56 H56 . . 119.3 ?
    O6 C57 C56 . . 120.4(3) ?
    O6 C57 C58 . . 115.3(3) ?
    C56 C57 C58 . . 124.3(3) ?
    C63 C58 C59 . . 118.4(3) ?
    C63 C58 C57 . . 122.3(3) ?
    C59 C58 C57 . . 119.3(3) ?
    C60 C59 C58 . . 120.7(4) ?
    C60 C59 H59 . . 119.6 ?
    C58 C59 H59 . . 119.6 ?
    C61 C60 C59 . . 120.2(4) ?
    C61 C60 H60 . . 119.9 ?
    C59 C60 H60 . . 119.9 ?
    C60 C61 C62 . . 119.4(4) ?
    C60 C61 H61 . . 120.3 ?
    C62 C61 H61 . . 120.3 ?
    C61 C62 C63 . . 121.0(4) ?
    C61 C62 H62 . . 119.5 ?
    C63 C62 H62 . . 119.5 ?
    C62 C63 C58 . . 120.2(4) ?
    C62 C63 H63 . . 119.9 ?
    C58 C63 H63 . . 119.9 ?
    C65 C64 C69 . . 116.7(3) ?
    C65 C64 C70 . . 121.5(3) ?
    C69 C64 C70 . . 121.7(3) ?
    C66 C65 C64 . . 121.7(4) ?
    C66 C65 H65 . . 119.1 ?
    C64 C65 H65 . . 119.1 ?
    C67 C66 C65 . . 120.2(4) ?
    C67 C66 H66 . . 119.9 ?
    C65 C66 H66 . . 119.9 ?
    C68 C67 C66 . . 119.4(4) ?
    C68 C67 H67 . . 120.3 ?
    C66 C67 H67 . . 120.3 ?
    C67 C68 C69 . . 120.7(4) ?
    C67 C68 H68 . . 119.6 ?
    C69 C68 H68 . . 119.6 ?
    C68 C69 C64 . . 121.2(4) ?
    C68 C69 H69 . . 119.4 ?
    C64 C69 H69 . . 119.4 ?
    C71 C70 C75 . . 116.9(3) ?
    C71 C70 C64 . . 120.8(3) ?
    C75 C70 C64 . . 122.4(3) ?
    C72 C71 C70 . . 121.6(3) ?
    C72 C71 H71 . . 119.2 ?
    C70 C71 H71 . . 119.2 ?
    C71 C72 C73 . . 121.3(3) ?
    C71 C72 H72 . . 119.4 ?
    C73 C72 H72 . . 119.4 ?
    C74 C73 C72 . . 117.3(3) ?
    C74 C73 C76 . . 123.3(3) ?
    C72 C73 C76 . . 119.4(3) ?
    C75 C74 C73 . . 121.5(3) ?
    C75 C74 H74 . . 119.3 ?
    C73 C74 H74 . . 119.3 ?
    C74 C75 C70 . . 121.4(3) ?
    C74 C75 H75 . . 119.3 ?
    C70 C75 H75 . . 119.3 ?
    O7 C76 C77 . . 120.2(3) ?
    O7 C76 C73 . . 115.5(3) ?
    C77 C76 C73 . . 124.3(3) ?
    C76 C77 C78 . . 121.4(3) ?
    C76 C77 H77 . . 119.3 ?
    C78 C77 H77 . . 119.3 ?
    O8 C78 C77 . . 120.2(3) ?
    O8 C78 C79 . . 116.9(3) ?
    C77 C78 C79 . . 122.9(3) ?
    C84 C79 C80 . . 118.8(3) ?
    C84 C79 C78 . . 121.9(3) ?
    C80 C79 C78 . . 119.2(4) ?
    C81 C80 C79 . . 121.1(4) ?
    C81 C80 H80 . . 119.4 ?
    C79 C80 H80 . . 119.4 ?
    C82 C81 C80 . . 119.9(4) ?
    C82 C81 H81 . . 120.1 ?
    C80 C81 H81 . . 120.1 ?
    C81 C82 C83 . . 120.0(4) ?
    C81 C82 H82 . . 120.0 ?
    C83 C82 H82 . . 120.0 ?
    C82 C83 C84 . . 119.8(4) ?
    C82 C83 H83 . . 120.1 ?
    C84 C83 H83 . . 120.1 ?
    C79 C84 C83 . . 120.4(4) ?
    C79 C84 H84 . . 119.8 ?
    C83 C84 H84 . . 119.8 ?
    C90 C85 C86 . . 117.6(3) ?
    C90 C85 C91 . . 121.8(3) ?
    C86 C85 C91 . . 120.6(3) ?
    C87 C86 C85 . . 121.0(3) ?
    C87 C86 H86 . . 119.5 ?
    C85 C86 H86 . . 119.5 ?
    C88 C87 C86 . . 120.3(3) ?
    C88 C87 H87 . . 119.9 ?
    C86 C87 H87 . . 119.9 ?
    C87 C88 C89 . . 119.8(3) ?
    C87 C88 H88 . . 120.1 ?
    C89 C88 H88 . . 120.1 ?
    C88 C89 C90 . . 120.4(3) ?
    C88 C89 H89 . . 119.8 ?
    C90 C89 H89 . . 119.8 ?
    C89 C90 C85 . . 121.0(3) ?
    C89 C90 H90 . . 119.5 ?
    C85 C90 H90 . . 119.5 ?
    C92 C91 C96 . . 116.7(3) ?
    C92 C91 C85 . . 121.8(3) ?
    C96 C91 C85 . . 121.5(3) ?
    C93 C92 C91 . . 122.0(3) ?
    C93 C92 H92 . . 119.0 ?
    C91 C92 H92 . . 119.0 ?
    C92 C93 C94 . . 120.9(3) ?
    C92 C93 H93 . . 119.5 ?
    C94 C93 H93 . . 119.5 ?
    C93 C94 C95 . . 118.1(3) ?
    C93 C94 C97 . . 119.7(3) ?
    C95 C94 C97 . . 122.1(3) ?
    C96 C95 C94 . . 120.8(3) ?
    C96 C95 H95 . . 119.6 ?
    C94 C95 H95 . . 119.6 ?
    C95 C96 C91 . . 121.4(3) ?
    C95 C96 H96 . . 119.3 ?
    C91 C96 H96 . . 119.3 ?
    O9 C97 C98 . . 120.3(3) ?
    O9 C97 C94 . . 114.9(3) ?
    C98 C97 C94 . . 124.7(3) ?
    C97 C98 C99 . . 121.7(3) ?
    C97 C98 H98 . . 119.2 ?
    C99 C98 H98 . . 119.2 ?
    O10 C99 C98 . . 120.1(3) ?
    O10 C99 C100 . . 117.5(3) ?
    C98 C99 C100 . . 122.5(3) ?
    C101 C100 C105 . . 118.4(3) ?
    C101 C100 C99 . . 122.4(3) ?
    C105 C100 C99 . . 119.2(4) ?
    C102 C101 C100 . . 120.9(4) ?
    C102 C101 H101 . . 119.6 ?
    C100 C101 H101 . . 119.6 ?
    C101 C102 C103 . . 119.7(4) ?
    C101 C102 H102 . . 120.2 ?
    C103 C102 H102 . . 120.2 ?
    C104 C103 C102 . . 120.3(4) ?
    C104 C103 H103 . . 119.8 ?
    C102 C103 H103 . . 119.8 ?
    C103 C104 C105 . . 119.9(4) ?
    C103 C104 H104 . . 120.1 ?
    C105 C104 H104 . . 120.1 ?
    C104 C105 C100 . . 120.8(4) ?
    C104 C105 H105 . . 119.6 ?
    C100 C105 H105 . . 119.6 ?
    C107 C106 C111 . . 116.9(3) ?
    C107 C106 C112 . . 122.4(3) ?
    C111 C106 C112 . . 120.7(3) ?
    C108 C107 C106 . . 121.5(3) ?
    C108 C107 H107 . . 119.2 ?
    C106 C107 H107 . . 119.2 ?
    C109 C108 C107 . . 120.6(4) ?
    C109 C108 H108 . . 119.7 ?
    C107 C108 H108 . . 119.7 ?
    C108 C109 C110 . . 118.9(4) ?
    C108 C109 H109 . . 120.5 ?
    C110 C109 H109 . . 120.5 ?
    C109 C110 C111 . . 120.5(4) ?
    C109 C110 H110 . . 119.8 ?
    C111 C110 H110 . . 119.8 ?
    C110 C111 C106 . . 121.6(4) ?
    C110 C111 H111 . . 119.2 ?
    C106 C111 H111 . . 119.2 ?
    C113 C112 C117 . . 116.4(3) ?
    C113 C112 C106 . . 121.1(3) ?
    C117 C112 C106 . . 122.5(3) ?
    C114 C113 C112 . . 122.2(3) ?
    C114 C113 H113 . . 118.9 ?
    C112 C113 H113 . . 118.9 ?
    C113 C114 C115 . . 121.0(3) ?
    C113 C114 H114 . . 119.5 ?
    C115 C114 H114 . . 119.5 ?
    C116 C115 C114 . . 117.6(3) ?
    C116 C115 C118 . . 120.1(3) ?
    C114 C115 C118 . . 122.2(3) ?
    C117 C116 C115 . . 121.3(3) ?
    C117 C116 H116 . . 119.3 ?
    C115 C116 H116 . . 119.3 ?
    C116 C117 C112 . . 121.4(3) ?
    C116 C117 H117 . . 119.3 ?
    C112 C117 H117 . . 119.3 ?
    O11 C118 C119 . . 120.6(3) ?
    O11 C118 C115 . . 116.7(4) ?
    C119 C118 C115 . . 122.7(3) ?
    C118 C119 C120 . . 122.6(3) ?
    C118 C119 H119 . . 118.7 ?
    C120 C119 H119 . . 118.7 ?
    O12 C120 C119 . . 119.1(4) ?
    O12 C120 C121 . . 116.6(3) ?
    C119 C120 C121 . . 124.3(3) ?
    C122 C121 C126 . . 118.1(4) ?
    C122 C121 C120 . . 122.0(3) ?
    C126 C121 C120 . . 119.9(4) ?
    C123 C122 C121 . . 120.6(4) ?
    C123 C122 H122 . . 119.7 ?
    C121 C122 H122 . . 119.7 ?
    C122 C123 C124 . . 121.1(4) ?
    C122 C123 H123 . . 119.5 ?
    C124 C123 H123 . . 119.5 ?
    C125 C124 C123 . . 119.0(5) ?
    C125 C124 H124 . . 120.5 ?
    C123 C124 H124 . . 120.5 ?
    C124 C125 C126 . . 120.8(4) ?
    C124 C125 H125 . . 119.6 ?
    C126 C125 H125 . . 119.6 ?
    C125 C126 C121 . . 120.4(4) ?
    C125 C126 H126 . . 119.8 ?
    C121 C126 H126 . . 119.8 ?
    C13 O1 H1A . . 101(2) ?
    C15 O2 H1A . . 99.8(18) ?
    C34 O3 H3A . . 101.3(17) ?
    C36 O4 H3A . . 101.2(16) ?
    C55 O5 H5A . . 102.3(18) ?
    C57 O6 H5A . . 103(2) ?
    C76 O7 H7A . . 102.5(18) ?
    C78 O8 H7A . . 102.8(18) ?
    C97 O9 H9A . . 101.3(18) ?
    C99 O10 H9A . . 100.7(16) ?
    C118 O11 H11A . . 100.3(19) ?
    C120 O12 H11A . . 102(2) ?
loop_
    _geom_torsion_atom_site_label_1
    _geom_torsion_atom_site_label_2
    _geom_torsion_atom_site_label_3
    _geom_torsion_atom_site_label_4
    _geom_torsion_site_symmetry_1
    _geom_torsion_site_symmetry_2
    _geom_torsion_site_symmetry_3
    _geom_torsion_site_symmetry_4
    _geom_torsion
    _geom_torsion_publ_flag
    C6 C1 C2 C3 . . . . 0.4(5) ?
    C7 C1 C2 C3 . . . . 179.1(3) ?
    C1 C2 C3 C4 . . . . -0.1(5) ?
    C2 C3 C4 C5 . . . . -0.2(6) ?
    C3 C4 C5 C6 . . . . 0.2(6) ?
    C4 C5 C6 C1 . . . . 0.2(6) ?
    C2 C1 C6 C5 . . . . -0.5(5) ?
    C7 C1 C6 C5 . . . . -179.1(3) ?
    C2 C1 C7 C8 . . . . -27.5(4) ?
    C6 C1 C7 C8 . . . . 151.1(3) ?
    C2 C1 C7 C12 . . . . 153.2(3) ?
    C6 C1 C7 C12 . . . . -28.1(4) ?
    C12 C7 C8 C9 . . . . 1.1(5) ?
    C1 C7 C8 C9 . . . . -178.2(3) ?
    C7 C8 C9 C10 . . . . -0.7(5) ?
    C8 C9 C10 C11 . . . . -0.3(5) ?
    C8 C9 C10 C13 . . . . 177.7(3) ?
    C9 C10 C11 C12 . . . . 0.9(5) ?
    C13 C10 C11 C12 . . . . -177.1(3) ?
    C10 C11 C12 C7 . . . . -0.5(5) ?
    C8 C7 C12 C11 . . . . -0.4(5) ?
    C1 C7 C12 C11 . . . . 178.8(3) ?
    C9 C10 C13 O1 . . . . -170.7(3) ?
    C11 C10 C13 O1 . . . . 7.3(4) ?
    C9 C10 C13 C14 . . . . 7.8(5) ?
    C11 C10 C13 C14 . . . . -174.3(3) ?
    O1 C13 C14 C15 . . . . 1.1(5) ?
    C10 C13 C14 C15 . . . . -177.2(3) ?
    C13 C14 C15 O2 . . . . 0.1(5) ?
    C13 C14 C15 C16 . . . . -179.7(3) ?
    O2 C15 C16 C17 . . . . 179.5(3) ?
    C14 C15 C16 C17 . . . . -0.7(5) ?
    O2 C15 C16 C21 . . . . -1.7(5) ?
    C14 C15 C16 C21 . . . . 178.1(3) ?
    C21 C16 C17 C18 . . . . -0.8(5) ?
    C15 C16 C17 C18 . . . . 177.9(3) ?
    C16 C17 C18 C19 . . . . 0.9(6) ?
    C17 C18 C19 C20 . . . . -0.5(6) ?
    C18 C19 C20 C21 . . . . 0.1(6) ?
    C19 C20 C21 C16 . . . . 0.0(6) ?
    C17 C16 C21 C20 . . . . 0.4(5) ?
    C15 C16 C21 C20 . . . . -178.4(3) ?
    C27 C22 C23 C24 . . . . -0.4(6) ?
    C28 C22 C23 C24 . . . . 178.2(4) ?
    C22 C23 C24 C25 . . . . 0.0(7) ?
    C23 C24 C25 C26 . . . . 0.4(7) ?
    C24 C25 C26 C27 . . . . -0.3(6) ?
    C23 C22 C27 C26 . . . . 0.5(5) ?
    C28 C22 C27 C26 . . . . -178.1(3) ?
    C25 C26 C27 C22 . . . . -0.1(6) ?
    C23 C22 C28 C33 . . . . 162.9(3) ?
    C27 C22 C28 C33 . . . . -18.6(5) ?
    C23 C22 C28 C29 . . . . -18.1(5) ?
    C27 C22 C28 C29 . . . . 160.4(3) ?
    C33 C28 C29 C30 . . . . 0.2(5) ?
    C22 C28 C29 C30 . . . . -178.9(3) ?
    C28 C29 C30 C31 . . . . -0.8(5) ?
    C29 C30 C31 C32 . . . . 1.3(5) ?
    C29 C30 C31 C34 . . . . -177.7(3) ?
    C30 C31 C32 C33 . . . . -1.3(5) ?
    C34 C31 C32 C33 . . . . 177.7(3) ?
    C31 C32 C33 C28 . . . . 0.8(5) ?
    C29 C28 C33 C32 . . . . -0.2(5) ?
    C22 C28 C33 C32 . . . . 178.8(3) ?
    C32 C31 C34 O3 . . . . 4.6(4) ?
    C30 C31 C34 O3 . . . . -176.5(3) ?
    C32 C31 C34 C35 . . . . -175.0(3) ?
    C30 C31 C34 C35 . . . . 3.9(5) ?
    O3 C34 C35 C36 . . . . -0.6(5) ?
    C31 C34 C35 C36 . . . . 179.0(3) ?
    C34 C35 C36 O4 . . . . 0.1(5) ?
    C34 C35 C36 C37 . . . . -179.7(3) ?
    O4 C36 C37 C38 . . . . -177.6(3) ?
    C35 C36 C37 C38 . . . . 2.3(5) ?
    O4 C36 C37 C42 . . . . 2.5(4) ?
    C35 C36 C37 C42 . . . . -177.7(3) ?
    C42 C37 C38 C39 . . . . -0.6(5) ?
    C36 C37 C38 C39 . . . . 179.4(3) ?
    C37 C38 C39 C40 . . . . 1.1(6) ?
    C38 C39 C40 C41 . . . . -0.6(6) ?
    C39 C40 C41 C42 . . . . -0.3(6) ?
    C40 C41 C42 C37 . . . . 0.8(5) ?
    C38 C37 C42 C41 . . . . -0.4(4) ?
    C36 C37 C42 C41 . . . . 179.6(3) ?
    C48 C43 C44 C45 . . . . 0.1 ?
    C49 C43 C44 C45 . . . . 177.0 ?
    C43 C44 C45 C46 . . . . 0.4 ?
    C44 C45 C46 C47 . . . . -0.5 ?
    C45 C46 C47 C48 . . . . 0.0(5) ?
    C46 C47 C48 C43 . . . . 0.5 ?
    C44 C43 C48 C47 . . . . -0.6 ?
    C49 C43 C48 C47 . . . . -177.5 ?
    C48 C43 C49 C54 . . . . 30.0 ?
    C44 C43 C49 C54 . . . . -146.8 ?
    C48 C43 C49 C50 . . . . -153.1 ?
    C44 C43 C49 C50 . . . . 30.1 ?
    C54 C49 C50 C51 . . . . 2.3(5) ?
    C43 C49 C50 C51 . . . . -174.7 ?
    C49 C50 C51 C52 . . . . -1.2(5) ?
    C50 C51 C52 C53 . . . . -0.9(5) ?
    C50 C51 C52 C55 . . . . 176.8(3) ?
    C51 C52 C53 C54 . . . . 1.9(5) ?
    C55 C52 C53 C54 . . . . -175.7(3) ?
    C52 C53 C54 C49 . . . . -0.8(5) ?
    C50 C49 C54 C53 . . . . -1.3(5) ?
    C43 C49 C54 C53 . . . . 175.7 ?
    C51 C52 C55 O5 . . . . -11.5(5) ?
    C53 C52 C55 O5 . . . . 166.1(3) ?
    C51 C52 C55 C56 . . . . 169.5(3) ?
    C53 C52 C55 C56 . . . . -13.0(5) ?
    O5 C55 C56 C57 . . . . -3.6(5) ?
    C52 C55 C56 C57 . . . . 175.4(3) ?
    C55 C56 C57 O6 . . . . 1.5(5) ?
    C55 C56 C57 C58 . . . . -177.7(3) ?
    O6 C57 C58 C63 . . . . -177.9(3) ?
    C56 C57 C58 C63 . . . . 1.3(5) ?
    O6 C57 C58 C59 . . . . 3.5(4) ?
    C56 C57 C58 C59 . . . . -177.2(3) ?
    C63 C58 C59 C60 . . . . 0.5(5) ?
    C57 C58 C59 C60 . . . . 179.1(3) ?
    C58 C59 C60 C61 . . . . 0.3(6) ?
    C59 C60 C61 C62 . . . . -0.9(6) ?
    C60 C61 C62 C63 . . . . 0.6(7) ?
    C61 C62 C63 C58 . . . . 0.2(6) ?
    C59 C58 C63 C62 . . . . -0.8(5) ?
    C57 C58 C63 C62 . . . . -179.3(3) ?
    C69 C64 C65 C66 . . . . 0.9(5) ?
    C70 C64 C65 C66 . . . . -176.8(3) ?
    C64 C65 C66 C67 . . . . 0.9(6) ?
    C65 C66 C67 C68 . . . . -2.0(7) ?
    C66 C67 C68 C69 . . . . 1.3(7) ?
    C67 C68 C69 C64 . . . . 0.5(7) ?
    C65 C64 C69 C68 . . . . -1.6(6) ?
    C70 C64 C69 C68 . . . . 176.1(4) ?
    C65 C64 C70 C71 . . . . 25.2(5) ?
    C69 C64 C70 C71 . . . . -152.4(4) ?
    C65 C64 C70 C75 . . . . -155.3(3) ?
    C69 C64 C70 C75 . . . . 27.1(5) ?
    C75 C70 C71 C72 . . . . -0.2(5) ?
    C64 C70 C71 C72 . . . . 179.3(3) ?
    C70 C71 C72 C73 . . . . -0.6(6) ?
    C71 C72 C73 C74 . . . . 1.4(5) ?
    C71 C72 C73 C76 . . . . -179.2(3) ?
    C72 C73 C74 C75 . . . . -1.3(5) ?
    C76 C73 C74 C75 . . . . 179.3(3) ?
    C73 C74 C75 C70 . . . . 0.5(5) ?
    C71 C70 C75 C74 . . . . 0.3(5) ?
    C64 C70 C75 C74 . . . . -179.2(3) ?
    C74 C73 C76 O7 . . . . 172.0(3) ?
    C72 C73 C76 O7 . . . . -7.4(5) ?
    C74 C73 C76 C77 . . . . -9.4(5) ?
    C72 C73 C76 C77 . . . . 171.2(3) ?
    O7 C76 C77 C78 . . . . 2.6(5) ?
    C73 C76 C77 C78 . . . . -176.0(3) ?
    C76 C77 C78 O8 . . . . -5.1(5) ?
    C76 C77 C78 C79 . . . . 172.3(3) ?
    O8 C78 C79 C84 . . . . -154.5(4) ?
    C77 C78 C79 C84 . . . . 28.1(5) ?
    O8 C78 C79 C80 . . . . 27.5(5) ?
    C77 C78 C79 C80 . . . . -150.0(3) ?
    C84 C79 C80 C81 . . . . -2.3(5) ?
    C78 C79 C80 C81 . . . . 175.9(3) ?
    C79 C80 C81 C82 . . . . 1.4(6) ?
    C80 C81 C82 C83 . . . . 0.3(6) ?
    C81 C82 C83 C84 . . . . -1.2(7) ?
    C80 C79 C84 C83 . . . . 1.4(6) ?
    C78 C79 C84 C83 . . . . -176.7(4) ?
    C82 C83 C84 C79 . . . . 0.3(6) ?
    C90 C85 C86 C87 . . . . -0.5(5) ?
    C91 C85 C86 C87 . . . . 179.3(3) ?
    C85 C86 C87 C88 . . . . 0.4(6) ?
    C86 C87 C88 C89 . . . . -0.2(6) ?
    C87 C88 C89 C90 . . . . 0.1(6) ?
    C88 C89 C90 C85 . . . . -0.2(5) ?
    C86 C85 C90 C89 . . . . 0.4(5) ?
    C91 C85 C90 C89 . . . . -179.4(3) ?
    C90 C85 C91 C92 . . . . -155.1(3) ?
    C86 C85 C91 C92 . . . . 25.1(5) ?
    C90 C85 C91 C96 . . . . 25.3(5) ?
    C86 C85 C91 C96 . . . . -154.5(3) ?
    C96 C91 C92 C93 . . . . -0.2(5) ?
    C85 C91 C92 C93 . . . . -179.8(3) ?
    C91 C92 C93 C94 . . . . -1.3(5) ?
    C92 C93 C94 C95 . . . . 2.2(5) ?
    C92 C93 C94 C97 . . . . -177.7(3) ?
    C93 C94 C95 C96 . . . . -1.6(5) ?
    C97 C94 C95 C96 . . . . 178.2(3) ?
    C94 C95 C96 C91 . . . . 0.2(5) ?
    C92 C91 C96 C95 . . . . 0.7(5) ?
    C85 C91 C96 C95 . . . . -179.7(3) ?
    C93 C94 C97 O9 . . . . -12.0(4) ?
    C95 C94 C97 O9 . . . . 168.1(3) ?
    C93 C94 C97 C98 . . . . 166.3(3) ?
    C95 C94 C97 C98 . . . . -13.6(5) ?
    O9 C97 C98 C99 . . . . 3.5(5) ?
    C94 C97 C98 C99 . . . . -174.7(3) ?
    C97 C98 C99 O10 . . . . -3.3(5) ?
    C97 C98 C99 C100 . . . . 175.3(3) ?
    O10 C99 C100 C101 . . . . -156.2(3) ?
    C98 C99 C100 C101 . . . . 25.1(5) ?
    O10 C99 C100 C105 . . . . 25.3(5) ?
    C98 C99 C100 C105 . . . . -153.3(3) ?
    C105 C100 C101 C102 . . . . 0.0(5) ?
    C99 C100 C101 C102 . . . . -178.4(3) ?
    C100 C101 C102 C103 . . . . 0.7(6) ?
    C101 C102 C103 C104 . . . . -0.7(7) ?
    C102 C103 C104 C105 . . . . 0.0(7) ?
    C103 C104 C105 C100 . . . . 0.7(7) ?
    C101 C100 C105 C104 . . . . -0.7(5) ?
    C99 C100 C105 C104 . . . . 177.8(3) ?
    C111 C106 C107 C108 . . . . -0.6(5) ?
    C112 C106 C107 C108 . . . . 176.2(3) ?
    C106 C107 C108 C109 . . . . -0.1(6) ?
    C107 C108 C109 C110 . . . . 0.2(6) ?
    C108 C109 C110 C111 . . . . 0.4(6) ?
    C109 C110 C111 C106 . . . . -1.1(6) ?
    C107 C106 C111 C110 . . . . 1.1(5) ?
    C112 C106 C111 C110 . . . . -175.7(3) ?
    C107 C106 C112 C113 . . . . -26.1(4) ?
    C111 C106 C112 C113 . . . . 150.6(3) ?
    C107 C106 C112 C117 . . . . 156.3(3) ?
    C111 C106 C112 C117 . . . . -27.0(5) ?
    C117 C112 C113 C114 . . . . 2.6(5) ?
    C106 C112 C113 C114 . . . . -175.2(3) ?
    C112 C113 C114 C115 . . . . -0.7(5) ?
    C113 C114 C115 C116 . . . . -1.0(5) ?
    C113 C114 C115 C118 . . . . 176.9(3) ?
    C114 C115 C116 C117 . . . . 0.8(5) ?
    C118 C115 C116 C117 . . . . -177.2(3) ?
    C115 C116 C117 C112 . . . . 1.2(5) ?
    C113 C112 C117 C116 . . . . -2.8(5) ?
    C106 C112 C117 C116 . . . . 174.9(3) ?
    C116 C115 C118 O11 . . . . 15.4(5) ?
    C114 C115 C118 O11 . . . . -162.5(3) ?
    C116 C115 C118 C119 . . . . -165.7(3) ?
    C114 C115 C118 C119 . . . . 16.4(5) ?
    O11 C118 C119 C120 . . . . 2.8(5) ?
    C115 C118 C119 C120 . . . . -176.1(3) ?
    C118 C119 C120 O12 . . . . 0.0(5) ?
    C118 C119 C120 C121 . . . . 179.1(3) ?
    O12 C120 C121 C122 . . . . 173.0(3) ?
    C119 C120 C121 C122 . . . . -6.2(5) ?
    O12 C120 C121 C126 . . . . -8.2(5) ?
    C119 C120 C121 C126 . . . . 172.7(3) ?
    C126 C121 C122 C123 . . . . 0.0(6) ?
    C120 C121 C122 C123 . . . . 178.9(4) ?
    C121 C122 C123 C124 . . . . -0.2(7) ?
    C122 C123 C124 C125 . . . . 0.1(7) ?
    C123 C124 C125 C126 . . . . 0.2(7) ?
    C124 C125 C126 C121 . . . . -0.5(6) ?
    C122 C121 C126 C125 . . . . 0.4(6) ?
    C120 C121 C126 C125 . . . . -178.5(4) ?
loop_
    _geom_hbond_atom_site_label_D
    _geom_hbond_atom_site_label_H
    _geom_hbond_atom_site_label_A
    _geom_hbond_site_symmetry_A
    _geom_hbond_distance_DH
    _geom_hbond_distance_HA
    _geom_hbond_distance_DA
    _geom_hbond_angle_DHA
    O1 H1A O2 . 1.20(5) 1.33(5) 2.480(4) 156(4)
    O3 H3A O4 . 1.21(4) 1.33(4) 2.479(4) 156(3)
    O5 H5A O6 . 1.33(5) 1.22(5) 2.474(4) 152(4)
    O7 H7A O8 . 1.28(5) 1.26(5) 2.465(4) 152(4)
    O9 H9A O10 . 1.20(5) 1.34(5) 2.473(4) 154(3)
    O11 H11A O12 . 1.33(5) 1.25(5) 2.494(4) 152(4)
    C122 H122 O10 1_455 0.93 2.58 3.429(5) 152
    C19 H19 Cg10 1_655 0.93 2.93 3.739(5) 147
    C23 H23 Cg17 2_556 0.93 2.90 3.714(4) 146
    C32 H32 Cg17 2_656 0.93 2.94 3.749(4) 147
    C39 H39 Cg3 1_455 0.93 2.82 3.674(5) 152
    C48 H48 Cg11 2_666 0.93 2.79 3.618(4) 149
    C69 H69 Cg8 1_455 0.93 2.95 3.820(4) 155
    C93 H93 Cg2 2_756 0.93 3.00 3.692(3) 133
    C107 H107 Cg14 1_455 0.93 2.83 3.670(4) 151
