# Supplementary material for: 3-(4-Biphenyl-1-yl)-3-hydr­oxy-1-phenyl­prop-2-en-1-one
Source: Acta Crystallogr Sect E Struct Rep Online. 2008 Dec 20;65(Pt 1):o160–1. doi: 10.1107/S1600536808042566 (PMC2968073; doi:10.1107/S1600536808042566)
Supplement: Supplementary file 2 [file e-65-0o160-Isup2.hkl]

# 
# h,k,l, Fc-squared, Fo-squared, sigma(Fo-squared) and status flag 
# 
data_I
_shelx_title ' 081206dm in P-1' 
_shelx_refln_list_code          4 
_shelx_F_calc_maximum      616.48 
_exptl_crystal_F_000      1896.00 
_reflns_d_resolution_high  0.8407 
 
loop_ 
 _symmetry_equiv_pos_as_xyz 
 'x, y, z' 
 '-x, -y, -z' 
 
_cell_length_a    10.6087 
_cell_length_b    17.8138 
_cell_length_c    26.3937 
_cell_angle_alpha  72.170 
_cell_angle_beta   86.069 
_cell_angle_gamma  89.450 
 
_shelx_F_squared_multiplier     1.000 
 
loop_ 
 _refln_index_h 
 _refln_index_k 
 _refln_index_l 
 _refln_F_squared_calc 
 _refln_F_squared_meas 
 _refln_F_squared_sigma 
 _refln_observed_status 
   5   0   0      132.10      138.21      7.40 o 
   6   0   0      184.99      172.10     12.54 o 
   7   0   0       36.61       50.19     11.22 o 
   8   0   0       65.28       57.46      6.30 o 
   9   0   0       11.85       32.98      7.90 o 
  10   0   0      183.30      122.26     55.98 o 
  11   0   0        2.52        0.00     15.35 o 
 -12   1   0        8.60        6.10     16.43 o 
 -11   1   0        0.22        0.00     13.47 o 
 -10   1   0      110.24      118.92      9.49 o 
  -9   1   0        0.11       12.95      8.89 o 
  -8   1   0        5.26        0.00      4.66 o 
  -7   1   0      191.47       82.60     20.34 o 
  -6   1   0       34.89        4.94      3.14 o 
  -4   1   0        4.94       10.08      2.84 o 
  -3   1   0      236.65      232.38      9.97 o 
  -1   1   0      154.72      162.61      4.28 o 
   1   1   0       39.35       38.96      1.43 o 
   2   1   0     2261.51     2186.96     30.13 o 
   3   1   0     2594.84     2609.85     36.48 o 
   4   1   0     1051.35     1118.20     18.25 o 
   5   1   0     1427.98     1463.24     23.57 o 
   6   1   0      731.15      685.81     14.44 o 
   7   1   0      797.08      767.78     16.28 o 
   8   1   0        3.61        6.83      4.46 o 
   9   1   0      200.08      242.48     14.44 o 
  10   1   0        0.51        2.11     10.12 o 
  11   1   0      223.50      205.70     16.28 o 
 -12   2   0        0.01       19.81     18.86 o 
 -11   2   0       45.12       62.10     16.70 o 
 -10   2   0       86.91      105.04     15.07 o 
  -9   2   0       59.75       49.01      8.16 o 
  -8   2   0      166.66      148.63     15.18 o 
  -7   2   0      238.76      250.29     11.41 o 
  -6   2   0      993.66      977.08     22.09 o 
  -5   2   0      759.37      782.06     18.09 o 
  -4   2   0     5694.72     5569.94     91.44 o 
  -3   2   0     6596.32     7004.11    112.56 o 
  -2   2   0    15172.21    15596.83    244.75 o 
  -1   2   0      562.50      512.31      9.90 o 
   1   2   0        0.02        0.61      0.98 o 
   2   2   0     3684.27     3691.96     49.51 o 
   3   2   0     1094.59     1179.33     18.27 o 
   4   2   0       39.85       72.38      4.77 o 
   5   2   0      204.90      197.46      6.88 o 
   6   2   0       34.83       32.85      5.18 o 
   7   2   0      751.14      725.45     20.06 o 
   8   2   0       34.33       30.25      5.60 o 
   9   2   0       75.18       89.13     18.70 o 
  10   2   0       29.72       30.15     10.09 o 
  11   2   0        4.95        6.24     10.46 o 
 -12   3   0        6.73        0.00     17.51 o 
 -11   3   0       18.02        7.62     11.85 o 
 -10   3   0      112.47      118.09     15.62 o 
  -9   3   0       25.32       40.10      8.25 o 
  -8   3   0      190.60      218.29     16.97 o 
  -7   3   0        2.64       10.25      7.04 o 
  -6   3   0     2449.27     2514.25     46.47 o 
  -5   3   0     3246.70     3092.94     75.96 o 
  -4   3   0     1761.94     1771.46     41.90 o 
  -3   3   0     2756.77     2709.77     46.09 o 
  -2   3   0       11.53        6.04      5.61 o 
  -1   3   0     1221.66     1093.30     19.33 o 
   0   3   0        0.11        1.63      1.32 o 
   1   3   0     3516.90     3344.31     44.81 o 
   2   3   0      131.85      105.73      4.86 o 
   3   3   0      745.22      685.10     11.64 o 
   4   3   0      659.85      679.50     16.56 o 
   5   3   0      452.97      478.49     10.84 o 
   6   3   0       74.15       54.35      4.84 o 
   7   3   0      320.57      325.37     11.48 o 
   8   3   0        4.86       24.66      7.70 o 
   9   3   0      902.45      796.17     24.26 o 
  10   3   0        6.29        0.00      9.01 o 
  11   3   0      101.31       90.67     20.74 o 
  12   3   0       11.10        0.00     19.39 o 
 -11   4   0        9.51        0.00     11.58 o 
 -10   4   0        0.08        6.86      9.70 o 
  -9   4   0       22.14       20.83      7.23 o 
  -8   4   0       60.27       91.32      8.18 o 
  -7   4   0       46.39       45.33      9.16 o 
  -6   4   0      187.43      215.05     12.43 o 
  -5   4   0      341.24      289.71     15.40 o 
  -4   4   0      747.39      625.96     26.61 o 
  -3   4   0     5741.48     5901.29     96.05 o 
  -2   4   0      836.82      809.50     16.09 o 
  -1   4   0      361.85      337.78      8.27 o 
   0   4   0     1684.16     1545.90     39.33 o 
   1   4   0       33.43       29.48      2.32 o 
   2   4   0       26.35       25.89      2.35 o 
   3   4   0       39.48       54.45      3.03 o 
   4   4   0        6.92       10.61      2.47 o 
   5   4   0     5204.92     5277.89     72.73 o 
   6   4   0      134.06      156.62      6.68 o 
   7   4   0      120.53      157.80     10.73 o 
   8   4   0        0.03        0.00      7.40 o 
   9   4   0       49.78       53.00     10.00 o 
  10   4   0        0.05        9.52     10.12 o 
  11   4   0       41.66       20.95     17.24 o 
  12   4   0        9.96        0.00     18.05 o 
 -12   5   0        0.22        0.00     14.82 o 
 -11   5   0       15.74       35.43     13.74 o 
 -10   5   0      265.64      256.38     22.09 o 
  -9   5   0       36.03       32.38     11.04 o 
  -8   5   0       40.37       68.02      8.13 o 
  -7   5   0      244.77      221.71     10.87 o 
  -6   5   0     1153.30     1164.45     25.28 o 
  -5   5   0      797.90      763.43     28.48 o 
  -4   5   0      550.90      628.16     28.26 o 
  -3   5   0     1084.82     1013.20     20.44 o 
  -2   5   0       10.74        7.13      2.72 o 
  -1   5   0      103.00       89.98      5.06 o 
   0   5   0      129.28      117.71      7.54 o 
   1   5   0      830.00      763.59     21.44 o 
   2   5   0       13.19       16.13      2.58 o 
   3   5   0       12.69       10.47      2.20 o 
   4   5   0      523.92      549.91     10.93 o 
   5   5   0     5857.71     5713.69     78.18 o 
   6   5   0      631.96      632.85     22.31 o 
   7   5   0      537.41      525.62     18.29 o 
   8   5   0       30.41       30.15     14.41 o 
   9   5   0      195.72      188.85     14.07 o 
  10   5   0       45.75       39.48     11.39 o 
  11   5   0        1.45       41.14     18.32 o 
  12   5   0        3.84        0.00     20.20 o 
 -12   6   0        2.41        0.00     14.82 o 
 -11   6   0        4.96        0.00     12.93 o 
 -10   6   0       14.41       54.48     13.74 o 
  -9   6   0        6.53        0.00      9.70 o 
  -8   6   0      713.14      749.26     21.40 o 
  -7   6   0       56.49       69.22      7.55 o 
  -6   6   0       28.29       30.72      5.60 o 
  -5   6   0      512.31      499.49     13.88 o 
  -4   6   0      433.07      458.67     12.54 o 
  -3   6   0      497.49      502.00     12.69 o 
  -2   6   0      917.06      974.75     46.63 o 
  -1   6   0       91.16       90.87      6.60 o 
   0   6   0       76.90      108.57      8.35 o 
   1   6   0     6221.59     6263.95    101.29 o 
   2   6   0      220.70      230.95      6.31 o 
   3   6   0     2813.48     2878.26     40.80 o 
   4   6   0       11.82        6.83      4.38 o 
   5   6   0      437.05      469.55     10.58 o 
   6   6   0      164.31      143.56      9.93 o 
   7   6   0       98.72       75.64      9.09 o 
   8   6   0       84.66       87.46     10.61 o 
   9   6   0      170.12      163.77     20.12 o 
  10   6   0      169.81      196.19     23.70 o 
  11   6   0        5.67       37.71     19.13 o 
 -11   7   0       21.98       45.33     16.16 o 
 -10   7   0       54.40       60.57     15.08 o 
  -9   7   0        3.88        0.00      9.70 o 
  -8   7   0      641.09      588.57     29.63 o 
  -7   7   0      969.86      887.31     22.39 o 
  -6   7   0       84.36      108.42      7.97 o 
  -5   7   0      114.08      110.83      7.37 o 
  -4   7   0     2720.04     2929.27     57.51 o 
  -3   7   0      864.19      913.45     20.06 o 
  -2   7   0      463.59      435.65     19.90 o 
  -1   7   0     1138.24     1055.57     21.42 o 
   0   7   0      475.23      404.57     15.89 o 
   1   7   0       87.35      112.70      8.36 o 
   2   7   0      702.53      663.29     12.47 o 
   3   7   0      301.53      350.27      8.70 o 
   4   7   0      234.89      309.89     17.92 o 
   5   7   0      135.60      173.35     10.36 o 
   6   7   0       30.39       37.92      7.29 o 
   7   7   0       50.06       50.65      9.51 o 
   8   7   0      292.00      287.57     26.72 o 
   9   7   0       28.81       30.44      9.97 o 
  10   7   0      248.01      314.67     30.98 o 
  11   7   0        0.01        0.00     18.05 o 
 -11   8   0       63.21       68.95     16.70 o 
 -10   8   0      110.36      160.00     20.74 o 
  -9   8   0      101.22      124.57     16.43 o 
  -8   8   0      935.50      835.43     35.29 o 
  -7   8   0       48.62       50.90      7.31 o 
  -6   8   0       26.25       24.23      6.49 o 
  -5   8   0       23.71       40.80      5.94 o 
  -4   8   0     1591.92     1614.88     32.25 o 
  -3   8   0      226.95      249.75      9.96 o 
  -2   8   0      695.00      718.16     17.23 o 
  -1   8   0      344.16      340.60     12.43 o 
   0   8   0      644.59      568.76     21.01 o 
   1   8   0      671.57      641.05     15.45 o 
   2   8   0       62.59       95.24      6.03 o 
   3   8   0       87.86       91.71      5.47 o 
   4   8   0      845.39      842.39     24.23 o 
   5   8   0        1.18        3.67      5.51 o 
   6   8   0        1.40        0.00      6.57 o 
   7   8   0      199.95      235.73     15.62 o 
   8   8   0     1865.08     1843.69     42.59 o 
   9   8   0      249.42      290.60     17.64 o 
  10   8   0       11.94       49.52     19.66 o 
  11   8   0       13.42        0.00     19.93 o 
 -11   9   0       24.94       64.38     19.39 o 
 -10   9   0       30.97       28.95     15.35 o 
  -9   9   0        0.83       17.14     12.66 o 
  -8   9   0        2.65        8.00     11.04 o 
  -7   9   0       57.11       64.00     14.01 o 
  -6   9   0      124.64      140.61     10.03 o 
  -5   9   0      408.71      421.73     14.49 o 
  -4   9   0      113.76      125.77      8.61 o 
  -3   9   0        2.15        0.00      3.75 o 
  -2   9   0      436.40      452.70     13.23 o 
  -1   9   0        0.10        4.78      4.62 o 
   0   9   0       43.34       32.49     17.05 o 
   1   9   0       87.09      128.56      7.31 o 
   2   9   0       88.87      100.41      6.46 o 
   3   9   0        5.34       17.14      3.79 o 
   4   9   0       72.49       75.43      8.28 o 
   5   9   0      780.88      797.35     26.72 o 
   6   9   0      223.30      286.43     15.06 o 
   7   9   0      125.13      129.14     15.51 o 
   8   9   0        0.01        0.00      8.52 o 
   9   9   0      101.38       99.05     21.01 o 
  10   9   0       14.19       19.43     18.05 o 
  11   9   0       82.14      161.14     29.09 o 
 -11  10   0        1.19        3.05     14.28 o 
 -10  10   0       34.19       45.33     17.24 o 
  -9  10   0        0.25        0.00     11.85 o 
  -8  10   0       25.41        0.00     11.04 o 
  -7  10   0      169.26      158.48     17.51 o 
  -6  10   0      752.60      753.74     21.13 o 
  -5  10   0      166.35      211.74     20.45 o 
  -4  10   0       15.36       14.16      5.48 o 
  -3  10   0       24.99       31.78     11.00 o 
  -2  10   0      245.94      255.31     11.00 o 
  -1  10   0       81.07       73.87      6.85 o 
   0  10   0        0.48        1.74      5.28 o 
   1  10   0       47.76       64.99      6.17 o 
   2  10   0      291.07      227.16      9.56 o 
   3  10   0      118.43      144.42      8.69 o 
   4  10   0      294.44      328.18     14.84 o 
   5  10   0      486.97      474.55     51.25 o 
   6  10   0       33.91       54.56      9.57 o 
   7  10   0      267.99      253.90     15.46 o 
   8  10   0       75.22      105.95     12.40 o 
   9  10   0       40.47       67.05     21.82 o 
  10  10   0        3.47       46.10     22.09 o 
 -10  11   0        0.01        0.00     12.93 o 
  -9  11   0       57.24       15.24     14.28 o 
  -8  11   0       78.40       53.71     15.35 o 
  -7  11   0        5.65        3.05     11.04 o 
  -6  11   0      151.78      116.19     16.16 o 
  -5  11   0       32.74       56.67      7.44 o 
  -4  11   0       18.57       46.53      7.04 o 
  -3  11   0       89.22      101.46     11.22 o 
  -2  11   0        0.00        0.00      4.66 o 
  -1  11   0       85.15       82.84      7.13 o 
   0  11   0       60.74       64.38      8.69 o 
   1  11   0       39.68       66.02      6.90 o 
   2  11   0        9.39       20.94      5.68 o 
   3  11   0       63.14       70.10     11.58 o 
   4  11   0       20.56       10.76      6.02 o 
   5  11   0      182.25      192.97     14.63 o 
   6  11   0       41.58       36.50      9.19 o 
   7  11   0       48.42       49.08      9.61 o 
   8  11   0       10.10       36.95     18.05 o 
   9  11   0       89.15       49.90     21.55 o 
  10  11   0        4.13        0.00     19.39 o 
 -10  12   0        2.38        0.00     12.12 o 
  -9  12   0        1.03       18.67     14.28 o 
  -8  12   0        0.22        0.76     10.51 o 
  -7  12   0       12.12       16.00     12.93 o 
  -6  12   0      146.19       60.95     14.55 o 
  -5  12   0        2.31        4.04      6.38 o 
  -4  12   0       17.70       27.17      7.04 o 
  -3  12   0       68.17       82.02     11.55 o 
  -2  12   0      228.47      227.80     11.71 o 
  -1  12   0       29.75       46.90      6.79 o 
   0  12   0        1.11        0.00      4.66 o 
   1  12   0       72.16      105.39     12.54 o 
   2  12   0      140.45      172.40     19.79 o 
   3  12   0      119.50      129.52     15.35 o 
   4  12   0      113.92      103.62     15.35 o 
   5  12   0       94.07      103.52     13.09 o 
   6  12   0       11.50       15.24      8.99 o 
   7  12   0        3.13       15.03      9.38 o 
   8  12   0       41.29       62.10     20.47 o 
   9  12   0        0.10       45.71     21.82 o 
  10  12   0        4.50       52.95     25.05 o 
  -9  13   0        0.01        0.00     10.77 o 
  -8  13   0        1.36        0.00     12.39 o 
  -7  13   0        7.52       26.29     14.82 o 
  -6  13   0       18.18       10.29     12.39 o 
  -5  13   0       63.42      118.09     15.89 o 
  -4  13   0       41.66       65.07      9.57 o 
  -3  13   0       10.53       18.85      8.03 o 
  -2  13   0      456.03      436.24     27.16 o 
  -1  13   0       57.76       79.93      8.93 o 
   0  13   0      199.88      219.11     20.56 o 
   1  13   0     2162.87     1859.12     37.85 o 
   2  13   0       26.30       51.43     12.12 o 
   3  13   0      546.64      437.71     27.75 o 
   4  13   0       97.70      114.29     15.35 o 
   5  13   0      306.93      414.86     30.17 o 
   6  13   0       32.87       30.59      9.61 o 
   7  13   0       11.61        7.92      9.66 o 
   8  13   0        1.54       24.00     17.51 o 
   9  13   0       34.24        0.00     18.32 o 
  -9  14   0       23.40        2.67     15.89 o 
  -8  14   0       93.11       66.29     18.59 o 
  -7  14   0      225.23      242.29     25.32 o 
  -6  14   0       51.55       39.62     15.62 o 
  -5  14   0      116.22      118.48     18.86 o 
  -4  14   0       34.27       46.26      8.69 o 
  -3  14   0      271.05      268.49     14.44 o 
  -2  14   0      667.58      690.79     31.12 o 
  -1  14   0        2.25       18.39      8.27 o 
   0  14   0      418.29      430.87     16.87 o 
   1  14   0        3.22       11.58      7.33 o 
   2  14   0       73.85       89.14     14.55 o 
   3  14   0       19.19        9.90     11.85 o 
   4  14   0        4.52        0.00     11.58 o 
   5  14   0        8.68       19.05     14.55 o 
   6  14   0       84.61       43.05     16.70 o 
   7  14   0       11.37       26.67     19.66 o 
   8  14   0        0.16        0.00     18.05 o 
  -8  15   0       15.84       36.95     17.51 o 
  -7  15   0        0.39        0.00     16.43 o 
  -6  15   0       77.02      145.14     22.09 o 
  -5  15   0      120.28       92.95     17.24 o 
  -4  15   0      104.05       88.00     16.97 o 
  -3  15   0     1516.19     1579.10     36.57 o 
  -2  15   0      731.62      817.17     24.28 o 
  -1  15   0      128.70      161.24     17.16 o 
   0  15   0       94.34      119.84     12.21 o 
   1  15   0      116.74      171.05     19.93 o 
   2  15   0      643.66      545.14     32.06 o 
   3  15   0       61.12       50.67     15.08 o 
   4  15   0       17.22        0.00     11.58 o 
   5  15   0       41.22       43.05     16.97 o 
   6  15   0       19.59        0.00     15.08 o 
   7  15   0       19.80       51.43     20.47 o 
   8  15   0        1.48       44.95     23.44 o 
  -7  16   0        5.84        0.00     15.89 o 
  -6  16   0        5.18        5.33     15.35 o 
  -5  16   0        3.53        0.00     13.20 o 
  -4  16   0       41.24        0.76     14.82 o 
  -3  16   0       68.47       97.47     12.07 o 
  -2  16   0      455.51      494.25     19.90 o 
  -1  16   0     1207.10     1230.11     77.97 o 
   0  16   0      518.67      551.19     29.47 o 
   1  16   0       35.74       40.38     14.55 o 
   2  16   0        0.06        0.00     11.58 o 
   3  16   0       18.23        0.00     13.74 o 
   4  16   0       34.14       18.67     14.82 o 
   5  16   0        3.65       43.05     18.32 o 
   6  16   0        5.20       14.86     16.97 o 
   7  16   0        6.60        0.00     18.86 o 
  -6  17   0        1.39        0.00     15.89 o 
  -5  17   0      111.36      124.95     20.47 o 
  -4  17   0        7.48       55.24     16.70 o 
  -3  17   0       29.06       45.33     16.43 o 
  -2  17   0        4.14       10.77      9.42 o 
  -1  17   0       80.07       82.17     15.95 o 
   0  17   0       83.19      138.29     19.13 o 
   1  17   0        0.23       16.38     12.66 o 
   2  17   0       82.51       54.10     16.97 o 
   3  17   0       28.61       22.86     14.55 o 
   4  17   0       44.11      129.90     22.36 o 
   5  17   0        2.50       19.43     18.32 o 
   6  17   0        9.41        0.00     16.70 o 
  -5  18   0       47.41      107.05     22.36 o 
  -4  18   0        3.85        0.00     15.62 o 
  -3  18   0        0.02        0.00     13.74 o 
  -2  18   0       10.88       23.09     10.75 o 
  -1  18   0        0.56        0.00     11.85 o 
   0  18   0        3.15        9.90     15.89 o 
   1  18   0        1.01        0.00     12.39 o 
   2  18   0        4.25        5.71     15.89 o 
   3  18   0        5.59        3.81     15.89 o 
   4  18   0       31.84       21.33     19.13 o 
   5  18   0        0.20       14.86     15.62 o 
  -4  19   0       12.26       19.05     17.78 o 
  -3  19   0        0.63        0.00     15.89 o 
  -2  19   0       10.16       28.57     16.70 o 
  -1  19   0        4.59       20.57     16.97 o 
   0  19   0       12.11       26.29     19.13 o 
   1  19   0        0.32        0.00     14.82 o 
   2  19   0        4.62       14.48     18.86 o 
   3  19   0        0.48        0.00     16.43 o 
   4  19   0        5.80       86.86     23.70 o 
  -1  20   0       11.23       33.90     19.93 o 
   0  20   0        2.73        0.00     16.16 o 
   1  20   0        0.53       13.33     18.86 o 
  -3 -19   1        8.77       46.48     21.55 o 
  -2 -19   1        1.54        0.76     16.16 o 
  -1 -19   1        3.02        0.00     17.24 o 
   0 -19   1        0.68        0.00     15.62 o 
   1 -19   1        0.01        0.00     16.97 o 
   2 -19   1        0.59        0.00     14.28 o 
   3 -19   1        1.70        0.76     18.05 o 
  -5 -18   1        0.20       57.52     21.82 o 
  -4 -18   1        0.52        0.38     16.97 o 
  -3 -18   1        8.13        8.38     16.97 o 
  -2 -18   1        8.53       41.52     16.43 o 
  -1 -18   1        4.89        0.00     13.74 o 
   0 -18   1        2.40        0.00     13.47 o 
   1 -18   1        2.50       39.62     15.89 o 
   2 -18   1        1.74       11.81     14.55 o 
   3 -18   1       24.53       30.86     17.51 o 
   4 -18   1       13.98        0.00     15.62 o 
   5 -18   1        0.60        0.00     17.51 o 
  -6 -17   1       21.82        0.00     19.13 o 
  -5 -17   1        7.97       12.19     18.86 o 
  -4 -17   1        2.62       31.62     17.24 o 
  -3 -17   1        4.85       13.71     14.01 o 
  -2 -17   1       59.00       40.76     16.97 o 
  -1 -17   1      158.14      194.29     21.82 o 
   0 -17   1        0.99       18.29     14.55 o 
   1 -17   1        3.80        3.90     17.16 o 
   2 -17   1        9.50       26.13     15.18 o 
   3 -17   1      194.41      194.29     21.28 o 
   4 -17   1        0.30       36.95     16.70 o 
   5 -17   1       24.13        0.00     14.82 o 
   6 -17   1        4.15       19.43     18.32 o 
  -7 -16   1        3.39        0.00     17.51 o 
  -6 -16   1       32.05       45.33     20.74 o 
  -5 -16   1       92.00       90.67     20.47 o 
  -4 -16   1       74.40       96.76     18.86 o 
  -3 -16   1       28.19        0.00     13.47 o 
  -2 -16   1       57.27       69.71     16.97 o 
  -1 -16   1       79.64      117.33     17.51 o 
   0 -16   1       11.12        0.00      8.63 o 
   1 -16   1       41.10       15.90     14.52 o 
   2 -16   1        9.65       14.99      9.62 o 
   3 -16   1      116.56      129.14     18.32 o 
   4 -16   1      287.97      365.71     28.01 o 
   5 -16   1       13.29        0.00     14.82 o 
   6 -16   1        3.63        0.00     15.89 o 
   7 -16   1        1.45        0.00     15.08 o 
  -8 -15   1        7.44        7.62     19.13 o 
  -7 -15   1        0.47       18.29     16.97 o 
  -6 -15   1       30.99        0.00     14.28 o 
  -5 -15   1      143.49      157.71     22.09 o 
  -4 -15   1       30.80       21.33     14.55 o 
  -3 -15   1       46.87       88.76     17.24 o 
  -2 -15   1     2198.29     2023.99     66.27 o 
  -1 -15   1      323.04      350.48     25.32 o 
   0 -15   1       14.19        8.30      7.90 o 
   1 -15   1     1167.67     1170.45     29.79 o 
   2 -15   1      246.65      277.35     15.73 o 
   3 -15   1        0.02       35.40      9.61 o 
   4 -15   1      413.20      375.24     26.67 o 
   5 -15   1        2.23        0.00     11.04 o 
   6 -15   1       31.38       14.48     15.35 o 
   7 -15   1      117.78      109.33     20.47 o 
   8 -15   1       27.11       30.10     16.97 o 
  -8 -14   1        3.72       67.81     23.44 o 
  -7 -14   1       79.50       72.38     19.39 o 
  -6 -14   1       25.14        0.00     10.24 o 
  -5 -14   1        1.90       33.14     16.16 o 
  -4 -14   1        5.82       32.00     14.01 o 
  -3 -14   1      404.55      434.28     29.63 o 
  -2 -14   1      546.33      615.24     32.59 o 
  -1 -14   1     1745.82     1673.61     36.17 o 
   0 -14   1        9.73       18.51      7.63 o 
   1 -14   1      298.10      385.31     30.02 o 
   2 -14   1        0.70       34.81      8.32 o 
   3 -14   1      127.70      107.35     10.43 o 
   4 -14   1        0.18        0.00     11.04 o 
   5 -14   1       27.31        4.19     12.39 o 
   6 -14   1       38.03       49.90     16.43 o 
   7 -14   1       41.99       43.43     17.78 o 
   8 -14   1       41.80        0.00     14.82 o 
   9 -14   1        5.33       26.67     16.70 o 
  -9 -13   1        0.00        0.00     20.74 o 
  -8 -13   1       20.63       60.19     21.82 o 
  -7 -13   1       19.97       20.57     16.70 o 
  -6 -13   1      158.75      215.24     23.97 o 
  -5 -13   1       65.27       88.00     17.51 o 
  -4 -13   1        6.75        0.76     10.51 o 
  -3 -13   1      151.19      137.52     16.97 o 
  -2 -13   1      653.87      602.28     30.98 o 
  -1 -13   1      731.85      664.53     19.63 o 
   0 -13   1     1352.85     1187.04     41.48 o 
   1 -13   1      758.36      738.89     21.22 o 
   2 -13   1     1516.85     1455.82     32.67 o 
   3 -13   1       64.48       48.13     12.65 o 
   4 -13   1       62.98       48.68      8.73 o 
   5 -13   1      334.11      330.28     24.78 o 
   6 -13   1       66.29       99.81     16.97 o 
   7 -13   1        3.29        0.00     12.39 o 
   8 -13   1        1.06       44.95     15.35 o 
   9 -13   1       15.31       14.48     16.70 o 
  -9 -12   1        3.56        0.00     19.93 o 
  -8 -12   1       10.82        0.00     13.74 o 
  -7 -12   1       30.71       32.76     15.89 o 
  -6 -12   1       28.87        9.34      7.96 o 
  -5 -12   1       73.92      128.38     18.05 o 
  -4 -12   1       49.60       57.14     14.82 o 
  -3 -12   1      394.87      422.47     26.13 o 
  -2 -12   1      294.43      303.92     28.92 o 
  -1 -12   1      479.58      428.23     15.06 o 
   0 -12   1        0.34        0.00      5.05 o 
   1 -12   1       21.01       31.04      6.57 o 
   2 -12   1       12.07        8.61      6.49 o 
   3 -12   1      229.51      196.33     26.94 o 
   4 -12   1      203.66      223.45     12.58 o 
   5 -12   1      236.82      256.00     20.74 o 
   6 -12   1        8.26        6.48     11.31 o 
   7 -12   1        6.19        0.00     11.58 o 
   8 -12   1        0.63       20.95     13.20 o 
   9 -12   1       27.14       41.14     18.32 o 
  10 -12   1       34.34       29.71     16.97 o 
 -10 -11   1        1.05        0.00     20.74 o 
  -9 -11   1       36.42        4.19     15.35 o 
  -8 -11   1        7.19       46.48     16.43 o 
  -7 -11   1        8.49       23.03      9.38 o 
  -6 -11   1       18.60       21.06      8.63 o 
  -5 -11   1      144.66      138.15     11.27 o 
  -4 -11   1        4.11       14.48      9.97 o 
  -3 -11   1       48.96       90.29     12.66 o 
  -2 -11   1      251.68      272.65     15.95 o 
  -1 -11   1       68.82       52.94      6.92 o 
   0 -11   1       86.53       58.70     32.66 o 
   1 -11   1       59.69       83.53      7.78 o 
   2 -11   1      105.58       91.20      7.90 o 
   3 -11   1      230.66      246.98     11.69 o 
   4 -11   1        1.25        6.02      8.03 o 
   5 -11   1       17.44       15.38      6.71 o 
   6 -11   1       50.71       43.81     13.20 o 
   7 -11   1        8.25        0.00     11.04 o 
   8 -11   1        6.19        6.48     12.39 o 
   9 -11   1       11.40       10.67     14.01 o 
  10 -11   1        7.72        1.90     15.62 o 
 -10 -10   1       38.49      112.00     26.13 o 
  -9 -10   1       25.30       84.19     21.28 o 
  -8 -10   1        0.01        0.00     14.28 o 
  -7 -10   1       22.89       27.78      8.48 o 
  -6 -10   1      198.95      274.45     26.72 o 
  -5 -10   1      277.17      274.60     18.04 o 
  -4 -10   1        5.27        0.00      6.09 o 
  -3 -10   1       68.70       48.10      6.38 o 
  -2 -10   1       56.40       79.15      6.59 o 
  -1 -10   1        9.13        6.37      4.56 o 
   0 -10   1       19.93        7.90      9.24 o 
   1 -10   1      169.19      193.19      9.43 o 
   2 -10   1      170.92      195.64      9.77 o 
   3 -10   1      180.21      193.68     10.01 o 
   4 -10   1      300.23      329.91     12.94 o 
   5 -10   1        9.40       11.12      5.93 o 
   6 -10   1        0.07       24.00     11.31 o 
   7 -10   1       28.08       11.05     10.77 o 
   8 -10   1      269.03      292.19     23.44 o 
   9 -10   1        2.88        0.00     11.31 o 
  10 -10   1       64.33      108.19     19.66 o 
 -11  -9   1       29.31       71.24     26.40 o 
 -10  -9   1        0.22       22.86     20.20 o 
  -9  -9   1       63.07       45.71     18.59 o 
  -8  -9   1       18.84       19.55      9.58 o 
  -7  -9   1      263.97      314.93     17.16 o 
  -6  -9   1        7.48        0.00      7.42 o 
  -5  -9   1        8.58        0.00      6.44 o 
  -4  -9   1     1097.67     1115.02     26.81 o 
  -3  -9   1     1763.95     1931.28     36.42 o 
  -2  -9   1      114.32      142.99      7.87 o 
  -1  -9   1     2113.27     2063.01     38.39 o 
   1  -9   1        0.05        3.12      4.09 o 
   2  -9   1      231.99      288.94     11.00 o 
   3  -9   1      103.64      114.51      7.70 o 
   4  -9   1      514.04      536.06     15.45 o 
   5  -9   1      526.00      530.36     16.18 o 
   6  -9   1      272.88      318.98     13.32 o 
   7  -9   1      603.60      576.00     29.90 o 
   8  -9   1       10.53       29.33     11.85 o 
   9  -9   1       58.73      107.81     16.97 o 
  10  -9   1       64.85       45.33     16.97 o 
  11  -9   1        0.38        6.10     15.35 o 
 -11  -8   1      104.54      128.38     26.67 o 
 -10  -8   1       16.30       12.95     18.05 o 
  -9  -8   1       56.73       84.57     20.47 o 
  -8  -8   1       88.85      100.44     11.89 o 
  -7  -8   1     3611.89     3455.40     67.74 o 
  -6  -8   1      216.62      190.16     18.48 o 
  -5  -8   1       17.15       36.35      6.98 o 
  -4  -8   1      411.70      434.61     13.68 o 
  -3  -8   1       95.03      120.06      5.60 o 
  -2  -8   1      168.21      191.78      8.32 o 
  -1  -8   1     2972.93     2990.32     52.26 o 
   0  -8   1     1463.16     1587.80     44.99 o 
   1  -8   1      256.84      261.94      9.71 o 
   2  -8   1     3294.70     3565.73     61.52 o 
   3  -8   1       80.04       87.02      6.52 o 
   4  -8   1      978.83      980.03     22.09 o 
   5  -8   1       27.68       29.70      5.61 o 
   6  -8   1      101.82       95.76     15.40 o 
   7  -8   1      457.90      444.57     26.13 o 
   8  -8   1      208.47      238.48     21.82 o 
   9  -8   1       41.83       72.00     14.82 o 
  10  -8   1       98.33      128.00     18.59 o 
  11  -8   1        0.13        2.29     14.28 o 
 -11  -7   1        2.83        1.52     20.20 o 
 -10  -7   1       21.26       25.14     18.86 o 
  -9  -7   1      248.36      317.33     28.01 o 
  -8  -7   1       41.04       43.43      9.99 o 
  -7  -7   1      477.58      423.11     17.54 o 
  -6  -7   1      136.01      168.98     10.59 o 
  -5  -7   1      101.15       84.97      7.86 o 
  -4  -7   1     2676.08     2554.70     50.72 o 
  -3  -7   1     4778.00     5189.17     71.34 o 
  -2  -7   1     1985.94     1988.76     35.97 o 
  -1  -7   1     2991.72     3039.49     52.21 o 
   0  -7   1      243.57      228.95     12.66 o 
   1  -7   1      379.55      376.52     10.67 o 
   2  -7   1      759.56      748.01     16.84 o 
   3  -7   1     7754.43     8365.26    158.36 o 
   4  -7   1     6989.15     7495.37    189.70 o 
   5  -7   1      124.09      159.82     12.43 o 
   6  -7   1      242.65      194.39      9.70 o 
   7  -7   1        3.88       25.05      6.34 o 
   8  -7   1       58.94      103.24     15.35 o 
   9  -7   1      205.55      190.09     20.47 o 
  10  -7   1      146.50      164.19     19.66 o 
  11  -7   1       43.44        1.90     15.08 o 
 -11  -6   1        0.47        0.00     18.05 o 
 -10  -6   1       89.18       67.81     19.93 o 
  -9  -6   1        0.58       18.58      9.45 o 
  -8  -6   1       91.80       75.43     10.16 o 
  -7  -6   1        5.69        0.00      6.86 o 
  -6  -6   1      554.09      537.31     17.60 o 
  -5  -6   1      187.80      211.18      8.42 o 
  -4  -6   1     2426.62     2626.76     38.20 o 
  -3  -6   1       53.51       84.35      5.88 o 
  -2  -6   1      362.81      342.38      7.99 o 
  -1  -6   1      413.01      407.63     12.76 o 
   0  -6   1     3313.85     3300.56     81.35 o 
   1  -6   1      237.10      224.08      7.78 o 
   2  -6   1     1789.60     1737.21     31.71 o 
   3  -6   1      550.06      540.67     18.26 o 
   4  -6   1     1242.21     1316.31     32.77 o 
   5  -6   1       54.55       49.70      5.48 o 
   6  -6   1      170.75      200.61      9.44 o 
   7  -6   1      288.87      283.92     14.85 o 
   8  -6   1     3832.86     3786.66     98.32 o 
   9  -6   1      183.25      224.38     20.74 o 
  10  -6   1        9.83        9.14     11.85 o 
  11  -6   1      154.73      294.09     25.86 o 
  12  -6   1       15.41       42.29     15.89 o 
 -12  -5   1        1.77        0.00     21.82 o 
 -11  -5   1       30.03        2.29     17.51 o 
 -10  -5   1      120.16      180.95     22.36 o 
  -9  -5   1      194.80      221.46     15.13 o 
  -8  -5   1       94.01       92.86     10.78 o 
  -7  -5   1       47.89       39.94      7.92 o 
  -6  -5   1      401.43      401.88     11.41 o 
  -5  -5   1      124.56      128.48      5.60 o 
  -4  -5   1      294.44      296.21      7.74 o 
  -3  -5   1      878.04      864.82     14.45 o 
  -2  -5   1      466.52      458.16      8.98 o 
  -1  -5   1      329.72      321.49     24.63 o 
   0  -5   1      149.84      152.76      8.89 o 
   1  -5   1      119.57      136.93     11.11 o 
   2  -5   1        6.18       17.01      3.09 o 
   3  -5   1       61.36       49.83      4.07 o 
   4  -5   1     1027.82      983.62     20.53 o 
   5  -5   1     2861.89     2946.87     52.09 o 
   6  -5   1      482.89      520.22     14.80 o 
   7  -5   1      110.27      111.60     15.95 o 
   8  -5   1      381.51      339.72     13.84 o 
   9  -5   1      331.11      331.81     21.82 o 
  10  -5   1       51.64       30.48     13.20 o 
  11  -5   1       15.37       30.10     14.01 o 
  12  -5   1        6.30        0.00     14.28 o 
 -12  -4   1        0.19       22.10     19.93 o 
 -11  -4   1       85.93       90.29     21.01 o 
 -10  -4   1       18.82       62.86     17.24 o 
  -9  -4   1        0.21        0.00      7.89 o 
  -8  -4   1        1.08        0.00      7.29 o 
  -7  -4   1      114.40      133.10     10.19 o 
  -6  -4   1      180.85      139.18      6.60 o 
  -5  -4   1       94.01      112.60      5.48 o 
  -4  -4   1        0.63        0.00      3.10 o 
  -3  -4   1     2535.75     2559.64     36.28 o 
  -2  -4   1     1311.02     1362.32     20.23 o 
  -1  -4   1      220.10      247.50      8.80 o 
   0  -4   1     9002.01     9003.40    208.23 o 
   1  -4   1     1665.62     1569.10     27.52 o 
   2  -4   1      148.94      175.15      6.02 o 
   3  -4   1        2.16        0.98      2.59 o 
   4  -4   1      163.32      175.36      7.18 o 
   5  -4   1     7189.42     7161.07    116.91 o 
   6  -4   1        4.50       11.65      4.66 o 
   7  -4   1       15.75        9.18      8.25 o 
   8  -4   1        7.85        9.21      6.00 o 
   9  -4   1       12.37       28.95     10.51 o 
  10  -4   1       44.42       74.67     12.66 o 
  11  -4   1       10.81       19.43     12.12 o 
 -12  -3   1        0.32        0.00     17.24 o 
 -11  -3   1        1.41        0.00     15.08 o 
 -10  -3   1       46.68       44.08     10.03 o 
  -9  -3   1      115.19      136.07     13.42 o 
  -8  -3   1       71.23      118.36     10.84 o 
  -7  -3   1       17.79       17.58      4.79 o 
  -6  -3   1       59.09       62.78      5.13 o 
  -5  -3   1      356.98      322.95      8.74 o 
  -4  -3   1     1363.32     1377.01     21.55 o 
  -3  -3   1     5312.66     5338.15     71.60 o 
  -2  -3   1      182.19      181.22      4.70 o 
  -1  -3   1     2847.07     2821.13     38.26 o 
   0  -3   1       30.37       19.81      2.96 o 
   1  -3   1       36.37       36.09      5.83 o 
   2  -3   1      593.53      477.18     10.20 o 
   3  -3   1      486.93      447.99     10.51 o 
   4  -3   1       81.40       71.34      4.91 o 
   5  -3   1     3254.11     3258.85     56.28 o 
   6  -3   1      240.47      249.52     15.08 o 
   7  -3   1      500.87      497.47     24.85 o 
   8  -3   1        3.03        2.03      5.83 o 
   9  -3   1      323.15      204.19     16.97 o 
  10  -3   1       12.42       19.81     11.04 o 
  11  -3   1        9.81        0.00     11.31 o 
  12  -3   1        0.02        0.00     14.82 o 
 -12  -2   1        0.25        3.05     18.32 o 
 -11  -2   1        6.07        5.33     15.08 o 
 -10  -2   1       46.50       42.98     16.17 o 
  -9  -2   1       80.24       88.96     10.75 o 
  -8  -2   1       18.39       52.56      6.24 o 
  -7  -2   1      138.10      137.13      7.40 o 
  -6  -2   1      118.94      148.11      6.86 o 
  -5  -2   1     2462.26     2572.96     37.94 o 
  -4  -2   1      691.88      722.81     25.02 o 
  -3  -2   1       22.98       22.48      2.58 o 
  -2  -2   1     5564.71     5603.01     74.22 o 
  -1  -2   1     1285.33     1277.22     17.92 o 
   0  -2   1       30.35       26.24      2.64 o 
   1  -2   1     1420.30     1308.02     22.10 o 
   2  -2   1        1.12        5.35      2.75 o 
   4  -2   1     2850.33     2676.49     46.27 o 
   5  -2   1     1075.70     1084.06     22.47 o 
   6  -2   1      139.99      166.48     12.12 o 
   7  -2   1     1059.88     1034.52     26.83 o 
   8  -2   1        0.33       12.02      6.21 o 
   9  -2   1        2.80        6.64      6.57 o 
  10  -2   1        0.15       21.71     10.77 o 
  11  -2   1        7.97        9.52     15.62 o 
  12  -2   1        0.69        0.00     16.16 o 
 -11  -1   1      504.27      479.24     32.32 o 
 -10  -1   1       15.55       21.30     10.09 o 
  -9  -1   1       92.59       88.06     15.40 o 
  -8  -1   1       12.34        6.43      5.15 o 
  -7  -1   1       20.96       11.29      4.31 o 
  -6  -1   1      636.66      612.81     13.48 o 
  -5  -1   1     1043.88     1048.74     18.26 o 
  -4  -1   1        1.13        0.00      3.17 o 
  -3  -1   1     9848.23    10583.63    139.13 o 
  -2  -1   1    17724.95    18278.20    237.36 o 
  -1  -1   1      322.05      273.68      5.93 o 
   0  -1   1      482.22      410.67     10.77 o 
   1  -1   1      416.83      325.78      7.23 o 
   2  -1   1     9059.58     9340.20    147.25 o 
   3  -1   1     8662.23     8949.14    142.22 o 
   5  -1   1       12.22        5.97      8.47 o 
   6  -1   1      206.09      203.81     13.47 o 
   7  -1   1     1071.81     1047.23     34.48 o 
   8  -1   1       41.60       53.72      6.79 o 
   9  -1   1        0.98        0.00      9.24 o 
  10  -1   1      163.53      175.99     19.20 o 
  11  -1   1       10.20       17.90     14.28 o 
  12  -1   1        0.54        0.00     16.97 o 
 -11   0   1      155.27      171.87     15.42 o 
 -10   0   1        1.13        0.00      7.99 o 
  -9   0   1       29.25       57.60     10.40 o 
  -8   0   1        0.06        0.00      4.74 o 
  -7   0   1     3045.54     3115.73     56.90 o 
  -6   0   1      374.63      376.61     12.61 o 
  -5   0   1     7900.82     8116.02    132.04 o 
  -4   0   1      129.37      136.55      6.71 o 
  -3   0   1     5679.25     5974.84    141.42 o 
   1   0   1     2146.12     2109.37     33.86 o 
   2   0   1     8341.51     7861.69    181.29 o 
   3   0   1     8780.17     7968.49    477.05 o 
   4   0   1      579.94      432.38     16.16 o 
   5   0   1      298.86      183.62     11.58 o 
   7   0   1       40.64       40.69      8.47 o 
   8   0   1        3.04        0.00      5.54 o 
   9   0   1       37.63       40.54      7.24 o 
  10   0   1      211.16      196.28     14.65 o 
  11   0   1        3.04       16.38     13.74 o 
  12   0   1       17.17       62.86     19.93 o 
 -11   1   1       15.73        0.00     13.74 o 
 -10   1   1        0.98        0.00      7.97 o 
  -9   1   1       63.32       46.50      8.27 o 
  -8   1   1       14.94       16.20      7.15 o 
  -7   1   1      516.61      482.28     22.09 o 
  -6   1   1      274.46      255.62     15.62 o 
  -5   1   1     6036.72     6160.36    148.69 o 
  -4   1   1      372.00      380.85     10.56 o 
  -3   1   1       62.06       28.29      3.33 o 
  -2   1   1     3395.91     3111.93    210.92 o 
  -1   1   1      139.44      101.33      4.85 o 
   2   1   1    33415.11    33382.65    524.93 o 
   3   1   1      354.64      327.35     16.94 o 
   4   1   1     3877.88     4029.23     67.28 o 
   5   1   1      443.52      500.39     31.67 o 
   6   1   1      705.87      693.49     52.39 o 
   7   1   1      204.35      171.31     17.99 o 
   8   1   1      144.04      125.37     18.48 o 
   9   1   1        4.99        6.73      6.73 o 
  10   1   1      242.46      154.21     75.11 o 
  11   1   1        0.63       40.76     15.35 o 
  12   1   1       10.06        3.43     17.51 o 
 -11   2   1       25.38       14.10     14.55 o 
 -10   2   1        0.23        0.00      6.52 o 
  -9   2   1        8.72        0.00      6.10 o 
  -8   2   1        0.10        9.48      7.59 o 
  -7   2   1        3.24        5.61      4.75 o 
  -6   2   1       74.04       76.19      9.70 o 
  -2   2   1    18238.49    19383.48    303.62 o 
  -1   2   1      774.32      691.88     12.76 o 
   0   2   1       36.75       46.94      4.40 o 
   1   2   1      380.06      350.37      7.81 o 
   2   2   1     2602.74     2500.54     34.12 o 
   3   2   1     9084.55     9568.72    125.98 o 
   4   2   1     5550.96     5541.44     75.14 o 
   5   2   1      895.01      879.37     15.84 o 
   6   2   1       58.85       56.69      4.95 o 
   7   2   1       39.41       48.73      5.21 o 
   8   2   1       13.22       21.40      8.91 o 
   9   2   1       19.20       10.55      8.28 o 
  10   2   1       61.83       87.67     11.61 o 
  11   2   1        6.28        0.00     10.46 o 
 -12   3   1        1.68        0.00     17.78 o 
 -11   3   1        1.75        0.00     10.51 o 
 -10   3   1       34.76       50.67     12.39 o 
  -9   3   1        9.25        5.71     10.24 o 
  -8   3   1        0.42       14.65      6.07 o 
  -7   3   1      242.88      276.95     25.51 o 
  -6   3   1     1929.77     1764.53     44.65 o 
  -5   3   1      301.68      264.97     10.16 o 
  -4   3   1     2413.42     2599.58     45.52 o 
  -3   3   1      745.40      685.30     14.84 o 
  -2   3   1      526.27      499.05     11.03 o 
  -1   3   1     3190.11     3014.93     49.59 o 
   0   3   1     1282.98     1220.77     21.02 o 
   1   3   1       56.92       58.30      2.29 o 
   2   3   1     3247.81     3114.49     77.75 o 
   3   3   1      556.38      550.08      9.73 o 
   4   3   1       20.86       13.65      2.54 o 
   5   3   1      580.62      542.95     17.14 o 
   6   3   1      568.44      557.21     15.58 o 
   7   3   1        1.94        4.88      4.06 o 
   8   3   1       41.48       39.37      8.08 o 
   9   3   1      222.38      218.26     20.45 o 
  10   3   1       65.42       76.42     12.43 o 
  11   3   1      148.11       76.57     13.89 o 
 -11   4   1        0.57        0.00     10.24 o 
 -10   4   1       46.13       24.00     11.31 o 
  -9   4   1        4.14        3.92      6.19 o 
  -8   4   1      722.85      647.32     31.89 o 
  -7   4   1      262.58      236.65     15.84 o 
  -6   4   1      643.50      541.87     17.60 o 
  -5   4   1      324.96      319.12     11.19 o 
  -4   4   1      757.98      763.18     16.92 o 
  -3   4   1       82.07       89.72      5.31 o 
  -2   4   1     2703.02     2556.32     59.71 o 
  -1   4   1      480.01      475.25     12.98 o 
   0   4   1        0.07        0.00      1.54 o 
   1   4   1      457.89      474.09      8.40 o 
   2   4   1      129.65      127.42      3.74 o 
   3   4   1     2280.87     2194.28     31.07 o 
   4   4   1      567.19      578.46     16.84 o 
   5   4   1       33.25       35.78      3.64 o 
   6   4   1      139.03      136.22      6.55 o 
   7   4   1       92.11      120.88      9.69 o 
   8   4   1       65.42       84.38      9.82 o 
   9   4   1        0.92        0.00      7.82 o 
  10   4   1       58.32      104.06     17.05 o 
  11   4   1       36.90       40.93     11.79 o 
  12   4   1       14.47        0.00     19.13 o 
 -12   5   1        9.08        3.81     14.01 o 
 -11   5   1       27.29        3.81     11.85 o 
 -10   5   1      256.37      230.86     20.74 o 
  -9   5   1       14.43       12.30      7.13 o 
  -8   5   1     1930.62     1743.23     51.18 o 
  -7   5   1        5.24        0.00      5.24 o 
  -6   5   1     3479.99     3260.93     58.38 o 
  -5   5   1     1357.47     1321.27     27.31 o 
  -4   5   1        1.46        8.12      5.50 o 
  -3   5   1      116.50      130.09      6.28 o 
  -2   5   1      907.91      883.95     17.89 o 
  -1   5   1       10.52       15.08      2.76 o 
   0   5   1      144.80      137.14      7.81 o 
   1   5   1      417.18      369.64     13.53 o 
   2   5   1      776.80      758.64     12.43 o 
   3   5   1      861.04      910.23     14.55 o 
   4   5   1      856.87      895.96     15.01 o 
   5   5   1     2749.42     2751.37     39.86 o 
   6   5   1     1958.91     1926.22     67.96 o 
   7   5   1      162.25      180.66     11.70 o 
   8   5   1      291.47      297.50     15.61 o 
   9   5   1       12.06        2.95      8.40 o 
  10   5   1        8.80        0.00      9.51 o 
  11   5   1        1.18       19.43     16.43 o 
  12   5   1        0.33        0.00     20.20 o 
 -12   6   1        0.28       78.10     18.32 o 
 -11   6   1       22.91       55.62     15.08 o 
 -10   6   1        1.37        0.00     11.04 o 
  -9   6   1       20.10        0.00      9.70 o 
  -8   6   1     2015.70     1866.43     66.09 o 
  -7   6   1      163.61      188.95     14.55 o 
  -6   6   1       93.93       84.30      8.14 o 
  -5   6   1       52.72       74.71      6.41 o 
  -4   6   1      626.56      543.14     14.38 o 
  -3   6   1     2070.18     2007.00     55.43 o 
  -2   6   1      100.49      121.90      9.43 o 
  -1   6   1     3625.07     3766.56     62.71 o 
   0   6   1      352.16      372.19     14.01 o 
   1   6   1     7230.47     7595.50    121.63 o 
   2   6   1        2.51        5.15      2.41 o 
   3   6   1     1071.67     1082.03     17.34 o 
   4   6   1        0.58        1.87      2.12 o 
   5   6   1      226.81      210.22     15.27 o 
   6   6   1        1.56        9.54      6.71 o 
   7   6   1      149.69      130.83     10.97 o 
   8   6   1      674.43      567.73     20.74 o 
   9   6   1      241.33      234.37     15.53 o 
  10   6   1       82.60      107.31     13.65 o 
  11   6   1        0.00       15.24     17.51 o 
  12   6   1        1.37        0.00     19.13 o 
 -11   7   1        3.44        2.29     13.20 o 
 -10   7   1      205.67      201.14     20.74 o 
  -9   7   1        1.17        0.00     10.77 o 
  -8   7   1       11.92        1.76     12.76 o 
  -7   7   1      271.63      286.83     12.92 o 
  -6   7   1       41.43       28.67      5.75 o 
  -5   7   1      473.16      526.96     15.95 o 
  -4   7   1      423.31      399.96     12.34 o 
  -2   7   1      343.38      356.60     11.04 o 
  -1   7   1     1000.57     1166.69     23.05 o 
   0   7   1       25.05        5.97      4.95 o 
   1   7   1     6651.71     7158.67    115.62 o 
   2   7   1     1313.54     1305.89     20.67 o 
   3   7   1      111.15      113.04      6.12 o 
   4   7   1     2211.32     2316.40     34.03 o 
   5   7   1       37.93       28.90      5.87 o 
   6   7   1       15.71       30.38      6.79 o 
   7   7   1      257.66      249.89     17.71 o 
   8   7   1       84.58      114.46     12.22 o 
   9   7   1       40.60       66.86     11.41 o 
  10   7   1      280.83      325.75     19.40 o 
  11   7   1       26.11       27.43     19.93 o 
 -11   8   1       16.23       40.00     15.62 o 
 -10   8   1       11.16        0.00     11.58 o 
  -9   8   1      117.92      150.48     17.78 o 
  -8   8   1       48.70       56.00     12.93 o 
  -7   8   1      700.10      678.89     19.48 o 
  -6   8   1        0.00        2.35      4.83 o 
  -5   8   1       43.18       39.37      5.90 o 
  -4   8   1       50.43       63.19      8.69 o 
  -3   8   1      546.76      587.54     15.29 o 
  -2   8   1     1531.04     1523.51     29.81 o 
  -1   8   1     2897.22     3212.20     55.67 o 
   0   8   1      638.75      652.95     23.17 o 
   1   8   1    13570.88    15123.93    239.65 o 
   2   8   1       60.54       78.92      4.78 o 
   3   8   1     1205.89     1218.03     21.45 o 
   4   8   1     1062.79     1060.07     17.98 o 
   5   8   1       98.53      106.48      8.90 o 
   6   8   1       43.48       54.57     17.93 o 
   7   8   1       35.13       36.42     18.70 o 
   8   8   1      594.20      597.92     33.32 o 
   9   8   1       26.06       40.37     11.30 o 
  10   8   1      213.32      225.14     26.40 o 
  11   8   1       27.10       71.24     22.63 o 
 -11   9   1        1.71       14.10     15.08 o 
 -10   9   1       17.96       11.43     12.93 o 
  -9   9   1        0.02        0.00     10.51 o 
  -8   9   1        0.64        0.00      9.43 o 
  -7   9   1      706.89      691.66     20.45 o 
  -6   9   1      195.99      187.01     10.87 o 
  -5   9   1      468.21      470.88     18.48 o 
  -4   9   1      160.74      147.74      8.87 o 
  -3   9   1      117.62      101.84     10.34 o 
  -2   9   1      171.89      177.57      8.84 o 
  -1   9   1     2400.86     2471.22     44.73 o 
   0   9   1      120.38       74.45     16.61 o 
   1   9   1      594.21      605.98     15.13 o 
   2   9   1       14.45       29.07      4.62 o 
   3   9   1      272.04      260.40      8.03 o 
   4   9   1       64.36       65.84      8.36 o 
   5   9   1      534.36      449.84     21.66 o 
   6   9   1     1456.64     1300.85     41.46 o 
   7   9   1       58.74       86.58     16.39 o 
   8   9   1       83.34       86.52     12.15 o 
   9   9   1       23.57       23.90     11.06 o 
  10   9   1       22.62        7.62     18.05 o 
  11   9   1       14.72        0.00     20.20 o 
 -11  10   1        0.81       41.90     15.35 o 
 -10  10   1       41.04       69.71     18.05 o 
  -9  10   1        1.19        0.00     10.77 o 
  -8  10   1        3.62        0.00     10.24 o 
  -7  10   1        0.00        0.00      9.70 o 
  -6  10   1      316.16      319.00     13.85 o 
  -5  10   1       88.12       63.46      8.14 o 
  -4  10   1       87.67       94.36     16.94 o 
  -3  10   1      335.28      300.83     12.08 o 
  -2  10   1        5.25        4.90      4.37 o 
  -1  10   1        2.20        0.00      4.07 o 
   0  10   1      167.21      160.48     16.61 o 
   1  10   1        0.51        3.39      4.14 o 
   2  10   1      185.66      234.84      9.79 o 
   3  10   1       57.93       56.30      5.52 o 
   4  10   1      495.66      453.93     16.41 o 
   5  10   1      351.58      351.77     27.16 o 
   6  10   1      827.52      786.68     23.51 o 
   7  10   1       38.33       31.12      8.86 o 
   8  10   1        6.18        0.00      9.17 o 
   9  10   1       13.04        0.00     16.16 o 
  10  10   1        0.85        5.33     18.59 o 
 -10  11   1        0.09       44.95     16.43 o 
  -9  11   1       47.66       86.86     17.78 o 
  -8  11   1        4.24       11.43     12.39 o 
  -7  11   1       77.39      134.09     17.24 o 
  -6  11   1       16.76       16.13      7.12 o 
  -5  11   1       87.76      123.08      9.86 o 
  -4  11   1       19.27        8.73      5.76 o 
  -3  11   1      276.66      305.37     20.56 o 
  -2  11   1      799.44      716.93     18.92 o 
  -1  11   1      191.22      202.95     10.37 o 
   0  11   1      133.32      126.84      8.38 o 
   1  11   1       28.34       26.47      5.70 o 
   2  11   1      586.94      534.00     15.14 o 
   3  11   1       73.15       97.90     12.66 o 
   4  11   1       19.93       16.93      6.76 o 
   5  11   1       95.29       99.62     18.92 o 
   6  11   1        9.63        7.32      7.96 o 
   7  11   1      144.63      153.81     13.26 o 
   8  11   1        1.73        0.00     11.55 o 
   9  11   1       33.68       55.24     21.28 o 
  10  11   1       12.50       92.57     23.97 o 
 -10  12   1       44.67       75.05     18.05 o 
  -9  12   1       34.93       95.24     18.86 o 
  -8  12   1        1.07        0.00     10.24 o 
  -7  12   1        2.25        2.29      9.97 o 
  -6  12   1       17.16       28.19     12.39 o 
  -5  12   1       28.26        7.54      6.98 o 
  -4  12   1       13.62       31.79     13.42 o 
  -3  12   1        1.57        0.00      7.15 o 
  -2  12   1      199.00      172.93     10.18 o 
  -1  12   1        0.00        0.00      7.70 o 
   0  12   1      105.43       82.34      7.67 o 
   1  12   1       81.10      104.58      8.32 o 
   2  12   1       23.42       12.85      5.60 o 
   3  12   1      186.27      158.09     15.89 o 
   4  12   1       10.44       15.62      9.43 o 
   5  12   1        0.19        0.00      6.57 o 
   6  12   1       38.69       47.09     13.64 o 
   7  12   1       33.92       55.94     17.16 o 
   8  12   1       12.57       28.99     12.98 o 
   9  12   1       10.12       32.76     21.01 o 
  10  12   1       17.11        0.00     22.63 o 
  -9  13   1        5.41       31.62     15.08 o 
  -8  13   1       16.69       46.10     15.62 o 
  -7  13   1       55.81       76.95     16.70 o 
  -6  13   1        2.09        9.14     12.12 o 
  -5  13   1       31.46       25.24      7.48 o 
  -4  13   1      102.31       93.07     12.10 o 
  -3  13   1      155.03      182.70     11.74 o 
  -2  13   1       19.16        5.28      8.36 o 
  -1  13   1      110.11      106.85      8.93 o 
   0  13   1        1.14        0.00      5.52 o 
   1  13   1       42.09       18.86      6.66 o 
   2  13   1       50.43       86.48     13.74 o 
   3  13   1       10.94       11.43      8.89 o 
   4  13   1       82.27       73.90     14.01 o 
   5  13   1        1.09        0.00     10.77 o 
   6  13   1      156.78      133.67     12.92 o 
   7  13   1       16.42       36.24     10.60 o 
   8  13   1       11.16       37.71     18.59 o 
   9  13   1        4.83        0.00     20.20 o 
  -9  14   1        5.19       20.57     17.51 o 
  -8  14   1       46.44       47.24     18.32 o 
  -7  14   1      158.69      151.62     21.82 o 
  -6  14   1        1.85       19.43     13.74 o 
  -5  14   1        0.09        0.00      9.68 o 
  -4  14   1        7.59       10.51      7.56 o 
  -3  14   1        2.92       16.43      7.44 o 
  -2  14   1       10.10       15.91     12.65 o 
  -1  14   1     1546.86     1516.71     54.33 o 
   0  14   1      863.83      813.18     22.44 o 
   1  14   1      697.56      652.68     28.92 o 
   2  14   1       84.73       58.29     13.74 o 
   3  14   1      133.40      193.90     21.01 o 
   4  14   1       73.64       70.48     16.16 o 
   5  14   1       55.75       44.95     15.08 o 
   6  14   1        0.20        1.95      8.93 o 
   7  14   1        2.08        5.82     10.48 o 
   8  14   1       32.35       44.19     21.01 o 
   9  14   1       76.42       80.00     26.40 o 
  -8  15   1       20.48        0.00     15.08 o 
  -7  15   1       19.04        0.00     14.55 o 
  -6  15   1        0.94       51.81     16.97 o 
  -5  15   1       52.64       35.43     15.08 o 
  -4  15   1       46.23       86.42     10.67 o 
  -3  15   1      407.61      440.43     19.90 o 
  -2  15   1     1057.90     1102.97     28.65 o 
  -1  15   1        0.24        0.00      7.33 o 
   0  15   1        8.62        9.78      7.70 o 
   1  15   1       32.11       27.05     12.66 o 
   2  15   1      392.44      318.86     24.51 o 
   3  15   1      859.09      959.62     41.21 o 
   4  15   1        1.14       11.43     12.39 o 
   5  15   1       28.94       50.67     18.05 o 
   6  15   1       64.37       89.90     18.86 o 
   7  15   1       10.10        6.86     21.28 o 
   8  15   1        0.72       26.67     22.09 o 
  -7  16   1        0.20        0.00     15.08 o 
  -6  16   1       28.25       14.48     15.89 o 
  -5  16   1        1.54        0.00     13.74 o 
  -4  16   1      452.64      407.62     28.28 o 
  -3  16   1      257.86      239.84     15.71 o 
  -2  16   1       75.68       70.47     10.57 o 
  -1  16   1      228.93      254.07     15.34 o 
   0  16   1      455.85      507.39     19.32 o 
   1  16   1        6.24        0.00     12.39 o 
   2  16   1      367.49      306.28     25.05 o 
   3  16   1      243.70      272.76     25.86 o 
   4  16   1        2.00       19.05     14.28 o 
   5  16   1       30.01       33.90     18.86 o 
   6  16   1      119.05      187.43     25.86 o 
   7  16   1        4.15        5.71     19.93 o 
  -7  17   1       71.73       73.90     19.66 o 
  -6  17   1       33.72       33.14     19.39 o 
  -5  17   1      170.08      182.09     23.97 o 
  -4  17   1      165.12      228.19     23.70 o 
  -3  17   1        0.18        0.00      8.97 o 
  -2  17   1      100.89       97.89     11.88 o 
  -1  17   1       19.85       11.35      8.73 o 
   0  17   1      193.46      134.86     18.86 o 
   1  17   1        3.04        0.00     11.85 o 
   2  17   1       12.13       34.29     15.35 o 
   3  17   1        3.72       36.19     15.08 o 
   4  17   1       82.94      150.09     22.09 o 
   5  17   1        5.23       24.38     18.86 o 
   6  17   1       21.83        0.00     16.97 o 
  -6  18   1        0.02        0.00     16.43 o 
  -5  18   1       13.71        0.00     16.43 o 
  -4  18   1        0.54       19.43     16.97 o 
  -3  18   1        0.11        6.10     14.01 o 
  -2  18   1        3.47        9.31     10.32 o 
  -1  18   1        9.04       22.10     14.01 o 
   0  18   1       26.74       20.19     14.55 o 
   1  18   1        0.57        0.00     13.47 o 
   2  18   1       17.96       30.86     15.62 o 
   3  18   1        0.01       56.00     17.24 o 
   4  18   1       23.11       20.19     17.78 o 
   5  18   1        9.32        0.00     16.70 o 
  -4  19   1       23.10        0.00     16.43 o 
  -3  19   1        3.09       41.14     19.13 o 
  -2  19   1        1.08        9.70     11.89 o 
  -1  19   1       15.15        9.90     15.08 o 
   0  19   1        5.37        8.00     16.43 o 
   1  19   1        0.64        4.19     14.82 o 
   2  19   1        1.17       29.33     18.32 o 
   3  19   1        2.46       70.10     18.86 o 
   4  19   1        2.06       54.48     19.93 o 
  -1  20   1        0.14       10.29     15.89 o 
   0  20   1        0.73        4.19     18.86 o 
   1  20   1        0.01        1.52     18.59 o 
   2  20   1       33.20       41.52     20.47 o 
  -3 -19   2       28.69       29.33     20.47 o 
  -2 -19   2       22.16       54.48     21.28 o 
  -1 -19   2        0.19       12.57     17.24 o 
   0 -19   2        2.93        4.19     16.16 o 
   2 -19   2        2.14        0.00     15.08 o 
   3 -19   2       27.76      115.43     22.36 o 
  -4 -18   2       40.40       20.19     18.59 o 
  -3 -18   2       10.76        0.00     16.97 o 
  -2 -18   2        0.60       25.14     16.16 o 
  -1 -18   2       10.37        3.81     16.70 o 
   0 -18   2       11.90       14.86     14.28 o 
   1 -18   2        3.75       13.33     16.43 o 
   2 -18   2        2.02        0.00     13.20 o 
   3 -18   2       23.87       43.43     17.51 o 
   4 -18   2        1.36        0.00     16.16 o 
   5 -18   2        1.85        0.00     18.32 o 
  -6 -17   2       15.93       14.86     20.20 o 
  -5 -17   2        1.45       22.86     18.32 o 
  -4 -17   2      117.66      173.71     25.05 o 
  -3 -17   2        0.12        0.00     16.16 o 
  -2 -17   2        3.91       18.67     15.62 o 
  -1 -17   2       29.82       46.48     16.43 o 
   0 -17   2        4.42        1.90     12.93 o 
   1 -17   2       45.58       54.20     13.20 o 
   2 -17   2       10.02       39.62     14.28 o 
   3 -17   2        0.15        0.00     13.47 o 
   4 -17   2       17.98        9.52     15.08 o 
   5 -17   2       34.07        0.00     15.35 o 
   6 -17   2        1.60       29.33     18.32 o 
  -7 -16   2        0.24        0.00     19.66 o 
  -6 -16   2        0.00        0.00     17.24 o 
  -5 -16   2        5.01        0.00     15.35 o 
  -4 -16   2        1.50        0.00     14.55 o 
  -3 -16   2        9.96        8.76     15.35 o 
  -2 -16   2      270.89      266.67     24.78 o 
  -1 -16   2       59.51       68.57     14.82 o 
   0 -16   2      306.80      299.74     16.22 o 
   1 -16   2        1.54       16.62     21.55 o 
   2 -16   2       56.69       89.44     11.60 o 
   3 -16   2      160.10      195.05     21.01 o 
   4 -16   2      399.71      453.71     30.17 o 
   5 -16   2        4.30       29.33     16.43 o 
   6 -16   2      165.33      158.09     23.70 o 
   7 -16   2        0.55        0.00     17.51 o 
  -7 -15   2        0.00        8.76     18.32 o 
  -6 -15   2       10.78        0.00     15.89 o 
  -5 -15   2       13.81       28.57     14.28 o 
  -4 -15   2      499.84      411.81     32.32 o 
  -3 -15   2       56.56       46.86     13.20 o 
  -2 -15   2      272.89      337.14     27.21 o 
  -1 -15   2      144.82      161.90     19.66 o 
   0 -15   2        0.00        0.00      7.55 o 
   1 -15   2      900.14     1019.13     27.04 o 
   2 -15   2       66.10       83.63     10.62 o 
   3 -15   2        1.67       43.81     14.01 o 
   4 -15   2       79.28       77.71     16.70 o 
   5 -15   2       34.20       36.95     15.35 o 
   6 -15   2        6.15       24.76     15.89 o 
   7 -15   2        5.37        0.00     14.01 o 
   8 -15   2        0.72        2.67     17.78 o 
  -8 -14   2        5.96        0.00     19.13 o 
  -7 -14   2       57.65       44.19     16.70 o 
  -6 -14   2       49.15       73.52     19.66 o 
  -5 -14   2      112.76       41.52     16.16 o 
  -4 -14   2        0.59       43.81     15.35 o 
  -3 -14   2      148.72      103.62     18.05 o 
  -2 -14   2      119.12       66.67     16.16 o 
  -1 -14   2      700.67      720.91     21.46 o 
   0 -14   2     1021.91     1110.85     41.75 o 
   1 -14   2     2057.83     1917.77     52.13 o 
   2 -14   2     2137.83     2206.32     45.59 o 
   3 -14   2       31.91       50.68      8.95 o 
   4 -14   2        8.61        0.00     11.04 o 
   5 -14   2      106.63       96.00     18.05 o 
   6 -14   2       14.18        4.57     12.93 o 
   7 -14   2       55.29       79.24     19.39 o 
   8 -14   2        8.99        0.00     13.74 o 
  -9 -13   2        0.07        0.00     20.47 o 
  -8 -13   2        7.55       17.14     19.66 o 
  -7 -13   2        7.22        0.00     13.20 o 
  -6 -13   2       43.54       20.19     16.43 o 
  -5 -13   2       29.22       38.10     13.74 o 
  -4 -13   2        1.10       16.00     12.12 o 
  -3 -13   2       59.82       67.43     14.28 o 
  -2 -13   2     1175.82     1262.09     45.79 o 
  -1 -13   2      361.58      323.83     24.30 o 
   0 -13   2      412.89      420.57     24.78 o 
   1 -13   2     1818.54     1694.26     36.27 o 
   2 -13   2        1.14        3.95      9.79 o 
   3 -13   2       85.30       83.64      9.97 o 
   4 -13   2       15.71       38.86     12.39 o 
   5 -13   2      214.00      233.52     21.01 o 
   6 -13   2      164.06      167.62     20.74 o 
   7 -13   2        6.03       33.52     15.08 o 
   8 -13   2        0.67       31.62     15.08 o 
   9 -13   2        8.97       24.38     16.43 o 
  -9 -12   2       10.54       19.81     23.17 o 
  -8 -12   2        7.67       12.95     16.97 o 
  -7 -12   2      154.52      205.33     26.40 o 
  -6 -12   2       55.83       37.39     11.00 o 
  -5 -12   2        3.36       22.48     11.85 o 
  -4 -12   2       53.66       54.48     12.93 o 
  -3 -12   2       28.57       58.29     14.01 o 
  -2 -12   2      177.73      164.02     10.40 o 
  -1 -12   2      230.23      237.37     11.84 o 
   0 -12   2       23.36        6.69     10.56 o 
   1 -12   2       85.46       84.60      8.63 o 
   2 -12   2      505.54      484.39     16.66 o 
   3 -12   2       25.26       43.93      9.79 o 
   4 -12   2      721.64      773.71     41.57 o 
   5 -12   2      147.39      127.24     16.70 o 
   6 -12   2        7.42        0.00     11.85 o 
   7 -12   2        0.89       16.76     12.39 o 
   8 -12   2       32.48       54.86     16.16 o 
   9 -12   2       20.27        6.10     16.97 o 
  10 -12   2        0.01        0.00     16.97 o 
 -10 -11   2       48.54       16.76     22.36 o 
  -9 -11   2        7.70       37.33     19.93 o 
  -8 -11   2        4.08       18.29     16.43 o 
  -7 -11   2       49.64       26.67     14.55 o 
  -6 -11   2      206.11      238.03     14.87 o 
  -5 -11   2        9.64        7.62     10.51 o 
  -4 -11   2      471.20      399.24     26.40 o 
  -3 -11   2      200.70      233.90     20.20 o 
  -2 -11   2      383.68      402.61     14.43 o 
  -1 -11   2        0.16        0.00      4.73 o 
   0 -11   2      170.52      109.37     42.23 o 
   1 -11   2        0.65        0.00      5.04 o 
   2 -11   2      132.05      112.23      8.65 o 
   3 -11   2       20.50       30.61      6.44 o 
   4 -11   2        8.05        7.40      6.93 o 
   5 -11   2      101.52       82.67     13.74 o 
   6 -11   2        0.98        0.00      8.35 o 
   7 -11   2        1.86       36.95     13.20 o 
   8 -11   2        0.65        1.90     10.24 o 
   9 -11   2       19.98       15.62     13.74 o 
  10 -11   2        7.12       12.57     16.97 o 
 -10 -10   2       24.79       17.14     21.82 o 
  -9 -10   2        4.14        1.52     17.51 o 
  -8 -10   2        5.17        8.76     15.08 o 
  -7 -10   2      278.84      304.79     16.39 o 
  -6 -10   2       87.54       63.50      9.33 o 
  -5 -10   2      134.01      147.68     11.58 o 
  -4 -10   2       84.30      102.09     14.82 o 
  -3 -10   2       56.08       57.17      6.72 o 
  -2 -10   2       18.92       16.34      5.13 o 
  -1 -10   2      132.39      137.13     12.98 o 
   0 -10   2       22.26        6.87      9.46 o 
   1 -10   2        4.66        1.30      4.66 o 
   2 -10   2        4.24        8.42      5.02 o 
   3 -10   2      165.75      209.69     10.35 o 
   4 -10   2       56.54       93.73      7.94 o 
   5 -10   2      122.77      159.74     10.01 o 
   6 -10   2       67.76       70.86     12.66 o 
   7 -10   2      136.96      153.90     18.05 o 
   8 -10   2       37.73       23.62     14.28 o 
   9 -10   2       24.69        0.00     13.20 o 
  10 -10   2       13.37        8.00     15.62 o 
 -10  -9   2        9.80       33.52     19.13 o 
  -9  -9   2       15.86       39.62     18.05 o 
  -8  -9   2      115.87      160.38     21.82 o 
  -7  -9   2       24.59       22.86     15.40 o 
  -6  -9   2      942.65      954.57     28.92 o 
  -5  -9   2      746.28      702.13     20.59 o 
  -4  -9   2      517.43      502.43     16.82 o 
  -3  -9   2      168.10      209.60      9.50 o 
  -2  -9   2      596.54      682.07     16.96 o 
  -1  -9   2      395.43      415.85     26.39 o 
   0  -9   2     1227.42     1269.71     38.79 o 
   1  -9   2       24.69       19.24      4.94 o 
   2  -9   2       15.57       31.02      6.82 o 
   3  -9   2     1063.54     1141.24     24.83 o 
   4  -9   2      130.73      166.85     13.20 o 
   5  -9   2       15.14        1.53      5.48 o 
   6  -9   2     1184.22     1089.14     39.06 o 
   7  -9   2      609.68      631.24     31.25 o 
   8  -9   2        5.90        4.95      9.43 o 
   9  -9   2       26.46       43.05     13.74 o 
  10  -9   2        1.14       23.62     14.82 o 
  11  -9   2        0.05        4.19     15.35 o 
 -11  -8   2        0.06       51.05     23.97 o 
 -10  -8   2       30.97       51.81     21.55 o 
  -9  -8   2       41.17       25.90     14.28 o 
  -8  -8   2     1288.01     1326.09     52.53 o 
  -7  -8   2      200.05      245.71     14.56 o 
  -6  -8   2       53.83       81.61      9.24 o 
  -5  -8   2      818.93      776.10     25.73 o 
  -4  -8   2      129.26      149.77      6.41 o 
  -3  -8   2      282.07      315.26     10.85 o 
  -2  -8   2     1038.49     1090.31     35.52 o 
  -1  -8   2     1339.89     1331.64     26.69 o 
   0  -8   2       29.03       17.56      4.84 o 
   1  -8   2        1.73        6.67      5.39 o 
   2  -8   2      631.84      679.52     16.54 o 
   3  -8   2      200.70      223.29     12.65 o 
   4  -8   2       22.59       32.34      4.98 o 
   5  -8   2      125.18      114.60      7.77 o 
   6  -8   2       10.46       16.56      5.21 o 
   7  -8   2      776.14      721.90     31.79 o 
   8  -8   2      402.72      393.14     26.67 o 
   9  -8   2       27.23       11.05     10.51 o 
  10  -8   2       47.17       61.71     16.70 o 
  11  -8   2        4.72        3.81     15.08 o 
 -11  -7   2       59.83       97.14     23.70 o 
 -10  -7   2        0.06        6.48     17.24 o 
  -9  -7   2      204.26      222.09     25.86 o 
  -8  -7   2      368.62      371.64     22.43 o 
  -7  -7   2      116.81      129.41     11.44 o 
  -6  -7   2       41.51       54.20     16.50 o 
  -5  -7   2      368.95      365.83      9.73 o 
  -4  -7   2        0.72        1.33      3.28 o 
  -3  -7   2     1344.22     1345.44     32.98 o 
  -2  -7   2     2093.49     2125.01     38.66 o 
  -1  -7   2      477.44      449.18     12.12 o 
   0  -7   2       76.63       70.21      5.43 o 
   1  -7   2     1601.11     1728.60     32.19 o 
   2  -7   2       64.78       45.97      4.98 o 
   3  -7   2     1469.35     1440.80     28.14 o 
   4  -7   2       76.61       97.44      9.46 o 
   5  -7   2       27.59       19.95      4.58 o 
   6  -7   2       24.68       35.66      5.61 o 
   7  -7   2       11.85       35.05     10.77 o 
   8  -7   2       64.02       39.62     13.20 o 
   9  -7   2     1145.58     1154.28     43.91 o 
  10  -7   2       31.11       31.62     14.01 o 
  11  -7   2       18.46       24.38     14.82 o 
 -11  -6   2       74.02       95.24     22.90 o 
 -10  -6   2        1.83       12.95     15.89 o 
  -9  -6   2       81.57       69.33     18.59 o 
  -8  -6   2      163.95      155.16     21.99 o 
  -7  -6   2       94.48       86.43      9.80 o 
  -6  -6   2        1.95        9.49      6.25 o 
  -5  -6   2        7.08       13.43      5.12 o 
  -4  -6   2     2104.57     2181.43     32.56 o 
  -3  -6   2     2767.37     2824.66     40.59 o 
  -2  -6   2      551.44      580.21     15.84 o 
  -1  -6   2        3.63        0.00      2.98 o 
   0  -6   2      371.97      335.44     20.78 o 
   1  -6   2      234.44      256.18      8.44 o 
   2  -6   2       39.47       61.27      4.85 o 
   3  -6   2      700.80      669.22     15.23 o 
   4  -6   2      428.98      445.93     12.17 o 
   5  -6   2       91.39       96.69      8.80 o 
   6  -6   2       98.95      141.85      8.41 o 
   7  -6   2        0.47        0.00      5.39 o 
   8  -6   2      175.49      192.76     19.93 o 
   9  -6   2      684.12      708.19     33.40 o 
  10  -6   2       69.22       28.19     13.20 o 
  11  -6   2        2.07        0.00     15.35 o 
  12  -6   2        5.36        0.00     15.89 o 
 -12  -5   2       24.60        0.00     21.28 o 
 -11  -5   2       11.74       62.86     20.20 o 
 -10  -5   2        5.82        0.00     14.55 o 
  -9  -5   2      112.27       97.52     18.86 o 
  -8  -5   2       22.35       13.84     11.99 o 
  -7  -5   2       97.70      129.11     10.73 o 
  -6  -5   2      119.85      108.49     14.21 o 
  -5  -5   2       92.23       87.22      5.02 o 
  -4  -5   2      244.60      239.12      7.10 o 
  -3  -5   2       28.62       26.21      3.36 o 
  -2  -5   2      582.25      578.90     15.94 o 
  -1  -5   2        1.00        3.71      2.91 o 
   0  -5   2      881.02      890.42     27.71 o 
   1  -5   2        1.64        2.77      2.84 o 
   2  -5   2      631.39      582.07     12.96 o 
   3  -5   2      705.68      736.30     15.84 o 
   4  -5   2      631.96      583.23     19.35 o 
   5  -5   2      628.52      671.19     16.34 o 
   6  -5   2      343.00      311.80     11.20 o 
   7  -5   2       57.20       49.07      6.55 o 
   8  -5   2      168.82      182.86     16.97 o 
   9  -5   2        7.21       33.52     11.04 o 
  10  -5   2        0.52        0.00     11.58 o 
  11  -5   2        7.40        0.00     12.39 o 
 -12  -4   2        4.49       40.38     21.28 o 
 -11  -4   2        6.16        0.00     15.35 o 
 -10  -4   2        1.63       20.57     15.35 o 
  -9  -4   2        0.03        0.00      7.82 o 
  -8  -4   2       88.10      131.94     23.64 o 
  -7  -4   2      156.77      184.85     11.47 o 
  -6  -4   2      780.30      774.95     15.60 o 
  -5  -4   2       11.69        7.57      3.30 o 
  -4  -4   2     1012.54     1020.88     17.13 o 
  -3  -4   2     1721.72     1806.69     26.63 o 
  -2  -4   2       18.68        7.39      2.43 o 
  -1  -4   2       97.78      108.57      4.98 o 
   0  -4   2      272.46      221.92      6.86 o 
   1  -4   2       47.87       32.65      3.22 o 
   2  -4   2       77.85       76.24      4.13 o 
   3  -4   2      160.26      136.89      5.58 o 
   4  -4   2     1175.04     1171.97     24.96 o 
   5  -4   2     1249.15     1265.01     32.66 o 
   6  -4   2      668.94      616.93     15.95 o 
   7  -4   2      116.78      142.84      8.82 o 
   8  -4   2      188.80      186.31     14.41 o 
   9  -4   2        4.22        8.38     10.77 o 
  10  -4   2       54.34       90.29     13.47 o 
  11  -4   2        4.37        0.00     11.31 o 
 -12  -3   2        3.48       25.14     21.01 o 
 -11  -3   2        1.27        0.00     16.97 o 
 -10  -3   2        2.63        0.00     12.93 o 
  -9  -3   2       52.08       74.86     10.32 o 
  -8  -3   2      309.13      338.83     15.69 o 
  -7  -3   2        3.36        7.07      4.54 o 
  -6  -3   2       34.02       46.83      4.82 o 
  -5  -3   2        0.22        5.40      3.10 o 
  -4  -3   2      898.55      881.48     15.21 o 
  -3  -3   2     1285.38     1265.35     19.43 o 
  -2  -3   2        0.31        1.70      2.02 o 
  -1  -3   2       95.44       96.01      4.62 o 
   0  -3   2     4928.22     5000.60     80.09 o 
   1  -3   2     4144.05     3943.85     63.97 o 
   2  -3   2     1205.61     1145.58     20.63 o 
   3  -3   2     1229.61     1208.98     22.44 o 
   4  -3   2      518.04      517.50     12.31 o 
   5  -3   2       14.01       14.68      4.14 o 
   6  -3   2      365.72      346.67     17.78 o 
   7  -3   2       45.81       45.33      9.43 o 
   8  -3   2        5.80       10.67      8.89 o 
   9  -3   2      152.30      186.29     16.97 o 
  10  -3   2       10.14        3.43     10.51 o 
  11  -3   2       25.52       39.62     14.01 o 
  12  -3   2       10.43        0.76     17.51 o 
 -12  -2   2       23.41        2.67     18.32 o 
 -11  -2   2        0.01       11.81     15.62 o 
 -10  -2   2      134.08      109.33     19.66 o 
  -9  -2   2       33.58       33.43      9.24 o 
  -8  -2   2      750.81      711.14     16.49 o 
  -7  -2   2       49.02       58.21      8.42 o 
  -6  -2   2        1.50        0.00      5.18 o 
  -5  -2   2       43.16       54.95      8.76 o 
  -4  -2   2     2288.94     2513.06     36.36 o 
  -3  -2   2      252.19      230.16      6.06 o 
  -2  -2   2    23914.44    24459.72    316.85 o 
  -1  -2   2        4.00        3.59      1.35 o 
   0  -2   2       51.38       61.21      3.05 o 
   1  -2   2       37.84       41.36      2.28 o 
   2  -2   2    41616.69    41964.47    652.29 o 
   3  -2   2     4829.64     4763.20     77.12 o 
   4  -2   2        4.55       23.63      3.43 o 
   5  -2   2     1359.55     1419.26     31.67 o 
   6  -2   2       61.64       66.73      6.38 o 
   7  -2   2       21.81       17.37      5.43 o 
   8  -2   2       12.96       10.72      5.90 o 
   9  -2   2       12.86       17.41      6.85 o 
  10  -2   2      108.14      130.67     15.89 o 
  11  -2   2        2.16        0.00     15.08 o 
  12  -2   2        4.30        0.00     17.78 o 
 -12  -1   2       46.45      112.76     24.51 o 
 -11  -1   2       18.42       37.71     16.43 o 
 -10  -1   2       40.14       45.93     10.35 o 
  -9  -1   2        5.60       20.07     11.77 o 
  -8  -1   2      190.15      205.82     11.49 o 
  -7  -1   2      208.98      208.34     15.04 o 
  -6  -1   2     1504.54     1569.91     25.94 o 
  -5  -1   2       52.09       42.01      6.04 o 
  -4  -1   2      601.72      652.27     16.68 o 
  -3  -1   2       14.92       14.91      2.47 o 
  -2  -1   2     4923.01     5229.02     69.48 o 
  -1  -1   2       87.64       86.97      2.94 o 
   0  -1   2        9.40        7.48      4.07 o 
   1  -1   2      386.48      350.86     10.51 o 
   2  -1   2    32526.97    34426.80    536.60 o 
   3  -1   2    22847.23    24850.08    388.55 o 
   4  -1   2       21.66       43.41     12.21 o 
   5  -1   2     2300.38     2409.62     42.83 o 
   6  -1   2        3.03        5.22      4.66 o 
   7  -1   2      132.31      103.84      7.78 o 
   8  -1   2        2.39        0.00      5.02 o 
   9  -1   2      105.93      128.42     10.13 o 
  10  -1   2       77.99       51.43     14.28 o 
  11  -1   2       27.03        0.00     14.01 o 
  12  -1   2        1.05        0.00     14.28 o 
 -11   0   2        0.15        0.00     15.35 o 
 -10   0   2        8.24       11.81      8.95 o 
  -9   0   2        1.07        0.00      5.14 o 
  -8   0   2        0.40        3.38      4.98 o 
  -7   0   2        9.83       34.72      5.75 o 
  -6   0   2       47.84       66.14      7.04 o 
  -5   0   2      641.59      613.90     15.61 o 
  -4   0   2     1261.32     1296.00     37.71 o 
  -1   0   2     6182.82     6729.71    106.31 o 
   1   0   2     3684.37     3691.67     58.78 o 
   2   0   2      574.18      595.51     18.26 o 
   3   0   2     5127.52     5248.68     98.64 o 
   4   0   2     2313.20     2277.02     39.36 o 
   5   0   2     5333.90     5548.05     91.36 o 
   6   0   2      233.98      247.57      9.77 o 
   7   0   2     1603.36     1615.78     32.49 o 
   8   0   2      123.39      127.04     12.69 o 
   9   0   2      252.66      251.76     10.87 o 
  10   0   2      124.32      124.07     20.01 o 
  11   0   2        7.22       10.67     14.28 o 
  12   0   2       18.43       71.24     19.93 o 
 -11   1   2       18.86       53.07     11.66 o 
 -10   1   2        0.37        5.68      6.88 o 
  -9   1   2       62.09       65.10     14.52 o 
  -8   1   2        8.36       11.17      5.94 o 
  -7   1   2      174.13      187.81     15.89 o 
  -6   1   2      101.16      129.14     12.66 o 
  -5   1   2      192.31      157.90     14.19 o 
  -4   1   2       83.64       75.46      9.35 o 
  -3   1   2     3944.29     4092.25     67.54 o 
  -2   1   2     2880.29     2920.95     48.50 o 
  -1   1   2     1601.54     1601.14     29.11 o 
   0   1   2      211.16      126.48      4.31 o 
   1   1   2       78.96       90.61      3.85 o 
   2   1   2     9823.52     9954.78    157.92 o 
   3   1   2     1198.29     1235.34     22.47 o 
   4   1   2       13.43       23.58      3.46 o 
   5   1   2     9021.20     9703.21    233.55 o 
   6   1   2        0.00        5.45      3.46 o 
   7   1   2      898.93      860.71     20.76 o 
   8   1   2       19.68       27.04      5.26 o 
   9   1   2       20.93       18.89      7.90 o 
  10   1   2       26.39       23.86     11.44 o 
  11   1   2       10.98        1.90     14.55 o 
  12   1   2        0.58        3.43     18.05 o 
 -11   2   2        2.23       16.23     10.13 o 
 -10   2   2       11.95       15.27      8.03 o 
  -9   2   2      102.77       48.32     32.66 o 
  -8   2   2       12.40       12.42      8.91 o 
  -7   2   2     2163.27     2195.46     65.98 o 
  -6   2   2      180.28      186.27     13.97 o 
  -5   2   2      582.73      597.15     30.35 o 
  -4   2   2       86.63       99.13      6.28 o 
  -3   2   2   145266.70   149759.03   2326.70 o 
  -2   2   2    13616.12    14007.28    220.49 o 
  -1   2   2      529.15      565.62     11.04 o 
   0   2   2       15.42       13.73      1.13 o 
   1   2   2     8048.93     8260.00    135.32 o 
   2   2   2    58329.24    61300.31    791.19 o 
   3   2   2    40550.43    41165.68    532.14 o 
   4   2   2     5259.62     5058.39    195.31 o 
   5   2   2     2647.37     2370.35    146.15 o 
   6   2   2       59.91       58.96      6.66 o 
   7   2   2      424.29      401.92     28.28 o 
   8   2   2      378.17      304.30     34.71 o 
   9   2   2      169.06       70.50     34.86 o 
  10   2   2      130.63       69.60     37.06 o 
  11   2   2       60.55       83.05     16.97 o 
  12   2   2       36.46       52.95     18.86 o 
 -11   3   2       18.03       30.48     11.58 o 
 -10   3   2        4.79        0.00      7.89 o 
  -9   3   2      342.84      354.67     22.90 o 
  -8   3   2       45.46       26.89     18.37 o 
  -7   3   2        0.23        4.50      4.72 o 
  -6   3   2       55.89       53.25     20.56 o 
  -4   3   2      424.31      436.69     17.49 o 
  -3   3   2     1082.11     1091.99     21.43 o 
  -2   3   2     9600.67    10076.74    159.73 o 
  -1   3   2     2507.12     2291.22     38.26 o 
   0   3   2      155.33      130.75      4.18 o 
   1   3   2     8975.35     9090.51    118.89 o 
   2   3   2     3472.65     3400.01     58.38 o 
   3   3   2        7.02        4.09      1.84 o 
   4   3   2      605.11      625.71     11.39 o 
   5   3   2     1319.97     1187.52     19.70 o 
   6   3   2      924.97      984.43     24.00 o 
   7   3   2       20.03       24.66      4.70 o 
   8   3   2        3.60       14.63      7.12 o 
   9   3   2       36.27       53.26      9.69 o 
  10   3   2       79.55       46.97     10.43 o 
  11   3   2        2.36        0.00     17.60 o 
 -11   4   2        1.83        3.05     11.04 o 
 -10   4   2       11.62        0.00      8.35 o 
  -9   4   2       49.91       36.90     20.12 o 
  -8   4   2        0.89        0.00      6.71 o 
  -7   4   2      601.38      550.23     16.84 o 
  -6   4   2     1807.00     1610.44     66.42 o 
  -5   4   2     2571.72     2422.46     44.57 o 
  -4   4   2       10.17        8.56      3.80 o 
  -3   4   2      584.92      571.40     13.52 o 
  -2   4   2     1498.95     1670.41     29.81 o 
  -1   4   2     1911.06     1937.98     33.22 o 
   0   4   2     1834.74     1654.71     28.42 o 
   1   4   2      117.26       72.98      2.86 o 
   2   4   2     2106.41     2291.15     41.05 o 
   3   4   2     1205.95     1202.80     24.37 o 
   4   4   2       70.57       62.10      3.22 o 
   5   4   2        1.77        6.43      5.17 o 
   6   4   2      419.17      401.93     14.75 o 
   7   4   2      421.01      395.81     32.33 o 
   8   4   2        8.08        0.00      6.83 o 
   9   4   2       98.33      110.94     17.60 o 
  10   4   2        2.84        0.00      9.20 o 
  11   4   2       17.14       24.35     12.17 o 
 -12   5   2        2.66       20.57     15.62 o 
 -11   5   2        5.41       12.95     11.85 o 
 -10   5   2       37.68       60.95     13.47 o 
  -9   5   2      124.88      105.75     10.03 o 
  -8   5   2      587.16      510.93     35.63 o 
  -7   5   2      231.08      226.69     14.41 o 
  -6   5   2      298.60      262.78     11.43 o 
  -5   5   2       43.41       62.09      6.17 o 
  -4   5   2     2495.24     2489.90     44.95 o 
  -3   5   2        4.08        8.64      2.95 o 
  -2   5   2       42.37       33.35      3.87 o 
  -1   5   2      180.23      151.29      5.90 o 
   0   5   2      113.87      105.33      4.66 o 
   1   5   2      237.08      221.28      5.35 o 
   2   5   2       37.83       47.64      2.45 o 
   3   5   2      125.24      125.53     16.50 o 
   4   5   2     1121.54     1139.25     24.74 o 
   5   5   2       11.24       27.88      5.81 o 
   6   5   2     1999.12     1977.91     59.71 o 
   7   5   2      161.19      206.37     16.17 o 
   8   5   2      729.24      617.57     27.38 o 
   9   5   2       61.45       90.91     41.24 o 
  10   5   2      123.83      126.83     14.63 o 
  11   5   2       41.01       32.67     12.86 o 
  12   5   2        1.50       26.29     18.32 o 
 -12   6   2       37.58       93.71     18.59 o 
 -11   6   2       29.11       42.29     14.82 o 
 -10   6   2      315.79      386.28     25.59 o 
  -9   6   2        0.35       28.54      6.92 o 
  -8   6   2      107.67       83.09     10.28 o 
  -7   6   2        7.30        0.00      5.41 o 
  -6   6   2      422.44      410.91     14.29 o 
  -5   6   2        9.42       20.28      5.28 o 
  -4   6   2      113.98      125.65     11.77 o 
  -3   6   2        0.02        0.00      3.19 o 
  -2   6   2     7973.05     8242.05    132.94 o 
  -1   6   2     4324.56     4323.14     71.65 o 
   1   6   2      951.56      928.28     15.13 o 
   2   6   2     3851.69     4090.78     55.83 o 
   3   6   2     1008.21     1006.80     39.26 o 
   4   6   2      363.73      404.78     13.73 o 
   5   6   2      222.96      233.24     12.54 o 
   6   6   2      106.50      121.67      9.33 o 
   7   6   2        5.57        7.89      9.79 o 
   8   6   2      548.44      526.37     20.20 o 
   9   6   2       33.70       35.81      9.90 o 
  10   6   2       90.70      115.02     14.27 o 
  11   6   2       42.81       66.08     14.63 o 
  12   6   2       16.36        5.71     21.28 o 
 -11   7   2       84.00       68.19     16.97 o 
 -10   7   2      462.37      382.48     26.40 o 
  -9   7   2       36.13       91.81     15.08 o 
  -8   7   2     1972.51     1901.60     39.79 o 
  -7   7   2      143.90      140.95     11.22 o 
  -6   7   2      171.63      140.08      9.38 o 
  -5   7   2      162.71      156.47      8.90 o 
  -4   7   2       84.29       94.33      6.92 o 
  -3   7   2      343.42      386.79     12.20 o 
  -2   7   2     1649.76     1731.49     32.67 o 
  -1   7   2     1398.56     1526.20     28.56 o 
   0   7   2      187.64      131.89      6.14 o 
   1   7   2      646.90      827.80     17.06 o 
   2   7   2     1591.93     1682.66     25.43 o 
   3   7   2    16823.49    18154.94    299.89 o 
   4   7   2      436.32      431.10     23.64 o 
   5   7   2      397.15      448.28     15.42 o 
   6   7   2       44.27       57.36      7.36 o 
   7   7   2      273.04      309.34     15.38 o 
   8   7   2      830.43      840.31     49.82 o 
   9   7   2      551.27      524.20     38.05 o 
  10   7   2      203.44      250.45     17.60 o 
  11   7   2       21.93       84.95     21.01 o 
 -11   8   2      118.92       96.00     17.51 o 
 -10   8   2      478.57      405.33     28.28 o 
  -9   8   2        1.05        9.52      9.70 o 
  -8   8   2      125.52      147.14     11.50 o 
  -7   8   2       71.16       73.51      8.27 o 
  -6   8   2       41.69       32.76      8.62 o 
  -5   8   2       12.33       22.10      6.20 o 
  -4   8   2      137.95      147.05     11.31 o 
  -3   8   2       13.62        7.62      5.39 o 
  -2   8   2      274.09      334.21     14.30 o 
  -1   8   2    15368.97    16614.28    263.01 o 
   0   8   2     7512.24     7069.66    234.57 o 
   1   8   2    10912.85    11869.20    188.96 o 
   2   8   2     4859.98     5277.96     72.33 o 
   3   8   2      922.07      876.30     15.25 o 
   4   8   2        3.70        2.11      5.28 o 
   5   8   2        4.72        7.78      5.51 o 
   6   8   2       17.05       25.11      7.42 o 
   7   8   2     1191.23     1155.06     54.77 o 
   8   8   2       27.96       36.42      9.88 o 
   9   8   2      455.15      489.98     22.87 o 
  10   8   2       44.83       63.70     13.46 o 
  11   8   2       31.04       36.19     21.01 o 
 -11   9   2        6.15       15.62     15.08 o 
 -10   9   2       97.71      151.24     19.93 o 
  -9   9   2        2.49        9.14     12.12 o 
  -8   9   2        1.97        0.00      9.97 o 
  -7   9   2        0.08       10.16      6.47 o 
  -6   9   2      982.88      943.46     23.54 o 
  -5   9   2       30.75       59.76      6.85 o 
  -4   9   2       83.17       71.37      6.76 o 
  -3   9   2      183.09      166.63      9.01 o 
  -2   9   2       59.34       59.01      5.70 o 
  -1   9   2     4448.29     4584.69     82.81 o 
   0   9   2      202.91      211.70      9.01 o 
   1   9   2     3030.34     3271.55     56.63 o 
   2   9   2       17.67       31.04      3.84 o 
   3   9   2       16.14       20.92      3.63 o 
   4   9   2       65.04       78.30     14.52 o 
   5   9   2      203.71      236.30     12.76 o 
   6   9   2      269.43      268.16     14.57 o 
   7   9   2      538.33      527.68     20.14 o 
   8   9   2        0.79        0.00      8.13 o 
   9   9   2       31.94        6.60     10.95 o 
  10   9   2        7.78       26.29     17.24 o 
  11   9   2        0.38       15.24     22.36 o 
 -11  10   2        8.19        7.24     14.55 o 
 -10  10   2       53.12       98.67     18.32 o 
  -9  10   2        4.49       16.00     12.39 o 
  -8  10   2        1.87        0.00     10.24 o 
  -7  10   2      191.76      205.98     12.23 o 
  -6  10   2       20.15       34.16      6.73 o 
  -5  10   2      174.52      180.01     10.51 o 
  -4  10   2       16.39        8.26      4.78 o 
  -3  10   2      183.54      201.93     10.89 o 
  -2  10   2       93.72       73.51     11.33 o 
  -1  10   2      404.75      436.79     14.85 o 
   0  10   2      154.08      159.98     14.30 o 
   1  10   2       18.55       21.43      4.59 o 
   2  10   2      125.74      138.14      7.42 o 
   3  10   2      480.35      451.04     10.78 o 
   4  10   2        6.21       15.41      5.70 o 
   5  10   2      261.85      278.50     16.06 o 
   6  10   2      428.20      396.80     17.48 o 
   7  10   2        1.78        8.44      8.28 o 
   8  10   2        0.30        0.00      8.67 o 
   9  10   2        2.69       15.90     10.66 o 
  10  10   2        0.09       49.14     19.13 o 
  11  10   2        1.14        0.00     21.28 o 
 -10  11   2        5.56       12.95     14.55 o 
  -9  11   2       56.99       55.62     14.82 o 
  -8  11   2       54.61       24.00     13.20 o 
  -7  11   2        5.11       29.71     11.58 o 
  -6  11   2       78.45       89.86     11.11 o 
  -5  11   2        9.43       14.91      6.40 o 
  -4  11   2       84.93       94.92      8.51 o 
  -3  11   2      434.35      465.93     15.34 o 
  -2  11   2        0.41        3.59     11.55 o 
  -1  11   2      423.23      392.30     13.14 o 
   0  11   2       74.14       77.64      7.17 o 
   1  11   2       10.86       21.78      5.17 o 
   2  11   2       12.38        9.81      4.98 o 
   3  11   2      166.19      196.57     16.70 o 
   4  11   2        3.31       13.73      9.68 o 
   5  11   2       62.47       55.04     13.31 o 
   6  11   2       32.04       37.42      8.82 o 
   7  11   2       33.21       34.47     10.23 o 
   8  11   2       78.41       81.07     14.08 o 
   9  11   2       58.60       48.16     16.50 o 
  10  11   2       19.73        0.00     19.66 o 
 -10  12   2        4.95       14.48     14.82 o 
  -9  12   2       42.87       78.86     16.97 o 
  -8  12   2       18.42       35.05     12.93 o 
  -7  12   2       16.23       72.76     14.82 o 
  -6  12   2        6.17       13.57     14.41 o 
  -5  12   2       27.23       31.93      9.24 o 
  -4  12   2       13.33        9.24      6.01 o 
  -3  12   2      448.16      417.50     15.59 o 
  -2  12   2      131.92      166.48     10.29 o 
  -1  12   2      245.62      240.28     11.58 o 
   0  12   2        4.66       18.77      5.17 o 
   1  12   2        0.25        9.43      5.32 o 
   2  12   2      786.35      772.55     28.81 o 
   3  12   2       66.81       70.48     11.58 o 
   4  12   2       24.12        5.79      6.74 o 
   5  12   2        1.36        0.49      6.92 o 
   6  12   2       13.68        8.10      8.01 o 
   7  12   2        1.14       22.72      8.67 o 
   8  12   2        6.71        3.08     10.35 o 
   9  12   2       30.76        4.19     19.93 o 
  10  12   2        3.85        0.00     20.47 o 
  -9  13   2        4.26        0.00     12.39 o 
  -8  13   2        1.67        0.00     11.58 o 
  -7  13   2       61.68       73.14     16.16 o 
  -6  13   2      163.17      144.38     18.59 o 
  -5  13   2        3.08        8.33     10.01 o 
  -4  13   2       37.50       57.52      8.40 o 
  -3  13   2       33.88       43.72     16.17 o 
  -2  13   2      903.51      823.06     24.74 o 
  -1  13   2       72.90       65.75      7.62 o 
   0  13   2      134.83      140.44      9.89 o 
   1  13   2       84.09       82.44      8.54 o 
   2  13   2      510.57      435.05     25.32 o 
   3  13   2      325.98      289.14     22.09 o 
   4  13   2        4.03       25.90     10.77 o 
   5  13   2       10.14        2.67      7.05 o 
   6  13   2        4.24       19.27      8.85 o 
   7  13   2        0.02       10.11      9.83 o 
   8  13   2        0.16        0.00     10.28 o 
   9  13   2        4.91        0.00     20.47 o 
  -9  14   2        0.16       43.81     18.32 o 
  -8  14   2        4.10        0.00     15.08 o 
  -7  14   2        0.12        0.00     12.93 o 
  -6  14   2        0.27       12.57     12.93 o 
  -5  14   2        0.97        0.00      7.48 o 
  -4  14   2        0.75        8.34      7.51 o 
  -3  14   2      301.47      303.71     21.77 o 
  -2  14   2       32.74       44.60      8.09 o 
  -1  14   2      253.09      210.43     24.41 o 
   0  14   2      886.60      876.41     51.36 o 
   1  14   2      107.00       88.50      8.84 o 
   2  14   2        1.77        1.52      9.97 o 
   3  14   2        2.95        9.14     10.51 o 
   4  14   2      119.47       99.05     16.43 o 
   5  14   2       23.63       21.33     13.20 o 
   6  14   2      161.72      163.85     14.61 o 
   7  14   2       41.46       64.85     12.23 o 
   8  14   2        2.64        0.00     17.60 o 
   9  14   2        5.26       18.67     22.63 o 
  -8  15   2        2.05        0.00     15.89 o 
  -7  15   2        7.87       36.19     17.51 o 
  -6  15   2        4.18       28.95     13.47 o 
  -5  15   2       27.30        0.00      7.43 o 
  -4  15   2       60.88       32.72      8.99 o 
  -3  15   2      637.62      644.70     28.81 o 
  -2  15   2      373.19      394.87     17.05 o 
  -1  15   2       95.43      135.79     33.98 o 
   0  15   2     1183.21     1274.38     49.93 o 
   1  15   2       11.26       11.05     11.85 o 
   2  15   2      837.04      755.43     34.75 o 
   3  15   2      595.41      553.52     32.59 o 
   4  15   2      225.45      192.76     22.36 o 
   5  15   2      127.60       94.86     19.39 o 
   6  15   2       91.15      112.76     20.47 o 
   7  15   2        0.37        0.00     10.42 o 
   8  15   2       26.51       33.52     19.39 o 
  -8  16   2        2.36        3.05     18.32 o 
  -7  16   2       13.74       44.19     18.59 o 
  -6  16   2       40.88       41.14     16.70 o 
  -5  16   2       13.13       33.90     15.89 o 
  -4  16   2      150.85      181.09     20.67 o 
  -3  16   2      754.32      777.01     24.18 o 
  -2  16   2      100.38       94.48     22.76 o 
  -1  16   2        0.10        3.98      8.69 o 
   0  16   2       20.81       40.41      9.24 o 
   1  16   2       43.14       81.90     15.62 o 
   2  16   2       65.00       93.71     16.70 o 
   3  16   2      104.82       93.71     17.51 o 
   4  16   2      128.70       86.48     17.78 o 
   5  16   2        0.30        3.81     15.08 o 
   6  16   2       21.42       38.10     17.24 o 
   7  16   2       18.78       62.48     23.97 o 
  -7  17   2        6.47       33.52     19.13 o 
  -6  17   2       98.35      144.76     23.97 o 
  -5  17   2       14.55        0.00     15.89 o 
  -4  17   2       50.45       79.62     16.97 o 
  -3  17   2        6.63       17.29      9.69 o 
  -2  17   2        1.56        0.00     10.56 o 
  -1  17   2        6.69        0.00      7.67 o 
   0  17   2      153.32      233.52     22.63 o 
   1  17   2        0.66        0.00     11.85 o 
   2  17   2       12.56        0.76     12.93 o 
   3  17   2       61.49       64.76     18.59 o 
   4  17   2       48.49       96.76     19.39 o 
   5  17   2       16.27       55.62     18.32 o 
   6  17   2        3.61        5.33     15.62 o 
   7  17   2       54.29      111.24     26.40 o 
  -6  18   2        1.80        0.00     17.24 o 
  -5  18   2        7.23       17.14     17.51 o 
  -4  18   2       92.82       81.14     19.39 o 
  -3  18   2        2.60        3.13     10.16 o 
  -2  18   2       19.70       54.85     11.41 o 
  -1  18   2       10.13       28.57     14.28 o 
   0  18   2        4.88        4.19     13.20 o 
   1  18   2       10.32        9.90     14.82 o 
   2  18   2        2.09        7.62     13.47 o 
   3  18   2        1.72       18.29     16.16 o 
   4  18   2        0.47       13.33     17.24 o 
   5  18   2        1.35        1.52     18.05 o 
   6  18   2       49.08       64.76     23.44 o 
  -4  19   2       13.00       75.43     21.28 o 
  -3  19   2       35.32       47.62     18.86 o 
  -2  19   2        6.20        0.00     10.75 o 
  -1  19   2        8.21        6.10     16.16 o 
   0  19   2        2.43        0.00     13.47 o 
   1  19   2        9.60       16.00     17.24 o 
   2  19   2        6.61        1.90     15.35 o 
   3  19   2        3.95       14.86     18.05 o 
   4  19   2       12.59        0.00     14.82 o 
  -2  20   2        7.14        4.57     17.51 o 
  -1  20   2        0.03       59.81     18.59 o 
   0  20   2        0.86       32.38     18.59 o 
   1  20   2        4.46       35.81     18.59 o 
   2  20   2        2.22       29.33     18.86 o 
  -2 -19   3        0.02       29.33     21.82 o 
  -1 -19   3        9.79        9.52     16.97 o 
   0 -19   3        0.14        9.52     18.05 o 
   2 -19   3        1.00        0.00     15.89 o 
  -4 -18   3       80.80      169.52     26.40 o 
  -3 -18   3       16.57        0.00     18.05 o 
  -2 -18   3        1.17        8.38     18.32 o 
  -1 -18   3        0.24       31.24     17.24 o 
   0 -18   3        0.58       18.67     16.43 o 
   2 -18   3       17.73        0.00     14.82 o 
   3 -18   3        1.96        1.90     15.89 o 
   4 -18   3        7.56        4.95     18.32 o 
  -5 -17   3        0.06        0.00     16.97 o 
  -4 -17   3       95.33       72.00     21.82 o 
  -3 -17   3        8.05       45.71     18.86 o 
  -2 -17   3       17.21       32.00     16.97 o 
  -1 -17   3        2.11       22.48     16.70 o 
   0 -17   3       56.64      103.62     17.24 o 
   1 -17   3       34.89       50.07     11.77 o 
   2 -17   3       47.33       63.24     16.43 o 
   3 -17   3       65.35       80.76     16.97 o 
   4 -17   3       10.05       61.71     17.78 o 
   5 -17   3        0.25        6.10     16.16 o 
   6 -17   3        3.61       16.00     19.66 o 
  -6 -16   3        0.62       16.38     18.59 o 
  -5 -16   3        7.98        0.00     16.43 o 
  -4 -16   3      150.98      218.67     26.13 o 
  -3 -16   3       93.54       93.71     20.20 o 
  -2 -16   3       29.45       58.29     15.89 o 
  -1 -16   3        7.57        3.81     12.66 o 
   0 -16   3       45.06       26.16     14.41 o 
   1 -16   3        3.66        0.00      8.51 o 
   2 -16   3        0.35        3.05     13.47 o 
   3 -16   3        4.06        0.00     14.01 o 
   4 -16   3       87.71      118.09     19.13 o 
   5 -16   3       46.50       63.62     17.24 o 
   6 -16   3       31.78       95.24     21.28 o 
   7 -16   3        0.36       11.81     17.78 o 
  -7 -15   3        0.05        0.00     16.70 o 
  -6 -15   3       14.22       35.43     17.78 o 
  -5 -15   3       19.01       12.19     15.89 o 
  -4 -15   3        8.13       57.14     16.43 o 
  -3 -15   3       44.77       88.38     18.05 o 
  -2 -15   3        9.96       16.76     13.47 o 
  -1 -15   3       23.59       13.71     12.93 o 
   0 -15   3      173.07      117.60     54.33 o 
   1 -15   3        0.29       23.34     13.42 o 
   2 -15   3      127.14      174.59     13.23 o 
   3 -15   3      366.34      460.19     28.55 o 
   4 -15   3       29.14       11.05     15.35 o 
   5 -15   3      237.47      244.19     25.05 o 
   6 -15   3       27.62       23.62     16.70 o 
   7 -15   3        1.90       11.43     17.24 o 
   8 -15   3        0.16        0.00     16.43 o 
  -8 -14   3        7.90       38.10     19.93 o 
  -7 -14   3       11.78       52.19     21.55 o 
  -6 -14   3       12.05       57.14     18.59 o 
  -5 -14   3        0.06       11.05     15.89 o 
  -4 -14   3       55.51       61.33     16.43 o 
  -3 -14   3        0.58        0.00     12.12 o 
  -2 -14   3       67.22       47.24     15.62 o 
  -1 -14   3       17.55       25.74      8.93 o 
   0 -14   3      224.14      291.05     22.09 o 
   1 -14   3     1145.26     1120.07     28.54 o 
   2 -14   3     1038.33     1027.97     27.24 o 
   3 -14   3      309.94      320.38     23.44 o 
   4 -14   3        3.64       24.76     13.47 o 
   5 -14   3       90.90      150.09     20.47 o 
   6 -14   3        5.02       29.33     15.35 o 
   7 -14   3       24.51       21.71     16.16 o 
   8 -14   3        8.81        0.00     15.08 o 
  -9 -13   3        0.12       16.38     22.90 o 
  -8 -13   3       31.67       73.90     24.51 o 
  -7 -13   3        0.99        0.00     15.35 o 
  -6 -13   3       36.72       48.00     17.51 o 
  -5 -13   3      372.64      314.28     26.94 o 
  -4 -13   3       86.87      101.33     18.59 o 
  -3 -13   3       75.88       91.43     15.62 o 
  -2 -13   3      212.80      255.62     22.63 o 
  -1 -13   3      383.22      411.09     33.65 o 
   0 -13   3     4500.26     4343.23    114.21 o 
   1 -13   3     2410.43     2428.59     63.01 o 
   2 -13   3      610.64      631.39     20.00 o 
   3 -13   3        8.08       10.48      7.62 o 
   4 -13   3      194.28      248.76     21.82 o 
   5 -13   3       10.80        0.00     11.85 o 
   6 -13   3      271.14      257.52     24.24 o 
   7 -13   3       18.77       21.71     14.28 o 
   8 -13   3        0.47       14.10     13.47 o 
   9 -13   3       12.45        0.00     14.82 o 
  -9 -12   3        4.88        0.00     21.55 o 
  -8 -12   3        6.56       34.29     19.13 o 
  -7 -12   3        2.94       27.81     14.01 o 
  -6 -12   3       24.69        0.00     10.51 o 
  -5 -12   3        7.81        8.38     13.20 o 
  -4 -12   3      268.29      326.09     26.40 o 
  -3 -12   3      335.08      425.52     28.01 o 
  -2 -12   3        1.32       30.24      7.48 o 
  -1 -12   3        6.24       12.00      6.67 o 
   0 -12   3       18.28       41.96      6.92 o 
   1 -12   3      254.67      290.19     33.65 o 
   2 -12   3       86.25       99.85     10.89 o 
   3 -12   3      250.59      227.62     12.27 o 
   4 -12   3       12.58       49.14     12.12 o 
   5 -12   3        5.28        0.00     10.24 o 
   6 -12   3       17.20       33.90     12.66 o 
   7 -12   3        0.07        0.00     11.04 o 
   8 -12   3        0.00       14.48     13.74 o 
   9 -12   3        4.30       25.14     16.70 o 
 -10 -11   3        0.31       30.10     22.36 o 
  -9 -11   3       30.15       33.90     22.63 o 
  -8 -11   3       19.67       56.38     17.24 o 
  -7 -11   3        5.64        0.00     13.20 o 
  -6 -11   3      256.83      233.85     14.34 o 
  -5 -11   3      536.93      537.52     32.32 o 
  -4 -11   3      841.62      760.00     33.67 o 
  -3 -11   3      294.23      288.54     12.65 o 
  -2 -11   3      120.31       87.24      7.97 o 
  -1 -11   3       99.07      103.14      8.55 o 
   0 -11   3      265.06      229.93     21.00 o 
   1 -11   3      109.77       99.88      8.38 o 
   2 -11   3       25.27       33.39      6.57 o 
   3 -11   3      502.70      483.46     16.07 o 
   4 -11   3      424.07      422.55     15.14 o 
   5 -11   3      169.17      140.19     16.43 o 
   6 -11   3      149.40      203.43     20.47 o 
   7 -11   3       49.07       86.86     16.70 o 
   8 -11   3       45.80       64.00     15.35 o 
   9 -11   3        0.94       24.38     13.74 o 
  10 -11   3       15.51        0.00     14.55 o 
 -10 -10   3       40.42        9.14     21.01 o 
  -9 -10   3       59.61       43.43     21.55 o 
  -8 -10   3       77.15       96.00     21.55 o 
  -7 -10   3       55.33       17.52     14.55 o 
  -6 -10   3       77.08      101.15     11.77 o 
  -5 -10   3      512.67      545.85     19.47 o 
  -4 -10   3       38.57       62.86     12.66 o 
  -3 -10   3        2.05        0.00      4.92 o 
  -2 -10   3       34.92       22.24      9.35 o 
  -1 -10   3        0.10        0.00     11.99 o 
   0 -10   3        1.71        8.00      4.40 o 
   1 -10   3      124.99      126.30     14.63 o 
   2 -10   3       33.80       59.54      7.37 o 
   3 -10   3       40.64       45.76      6.33 o 
   4 -10   3        9.07        0.00      5.56 o 
   5 -10   3       43.51       85.33     12.93 o 
   6 -10   3      236.49      204.57     20.20 o 
   7 -10   3      194.56      240.00     22.09 o 
   8 -10   3       57.62       29.71     14.01 o 
   9 -10   3       70.45       62.10     15.89 o 
  10 -10   3        2.58        0.00     15.08 o 
 -10  -9   3       10.04       37.71     22.09 o 
  -9  -9   3        1.58       18.67     16.97 o 
  -8  -9   3      333.66      426.67     32.32 o 
  -7  -9   3      936.40      949.71     43.10 o 
  -6  -9   3       15.97       18.26     16.94 o 
  -5  -9   3      426.45      427.02     19.90 o 
  -4  -9   3        7.55        1.98      4.85 o 
  -3  -9   3        1.37        0.00     13.31 o 
  -2  -9   3       58.58       74.44      6.86 o 
  -1  -9   3        1.70       15.53      7.59 o 
   0  -9   3       17.96       27.84      5.94 o 
   1  -9   3       89.99       76.95      7.05 o 
   2  -9   3       40.56       23.97      5.17 o 
   3  -9   3        6.74        9.80      4.66 o 
   4  -9   3        0.10       21.18      5.31 o 
   5  -9   3       53.29       91.16      7.77 o 
   6  -9   3      298.70      301.33     21.82 o 
   7  -9   3        8.39       17.90     11.58 o 
   8  -9   3       58.08       64.38     14.28 o 
   9  -9   3        0.27       19.81     13.47 o 
  10  -9   3        0.00       17.52     14.82 o 
  11  -9   3       12.00        0.00     16.16 o 
 -11  -8   3        4.00       26.67     21.55 o 
 -10  -8   3      224.79      215.62     27.75 o 
  -9  -8   3       37.59       18.67     16.97 o 
  -8  -8   3        7.11       12.95     14.01 o 
  -7  -8   3      575.32      619.95     41.68 o 
  -6  -8   3       66.74       71.76      9.31 o 
  -5  -8   3      269.64      310.77     13.65 o 
  -4  -8   3       22.46       24.57      4.47 o 
  -3  -8   3     1991.80     1884.75     47.40 o 
  -2  -8   3     3926.36     3919.29     67.52 o 
  -1  -8   3      232.91      259.17     10.20 o 
   0  -8   3      331.19      347.85     11.61 o 
   1  -8   3     6518.88     6796.54    111.90 o 
   2  -8   3     2138.71     2148.96     39.81 o 
   3  -8   3     1106.67     1117.02     27.27 o 
   4  -8   3      161.65      161.83     14.96 o 
   5  -8   3     2165.36     2254.22     42.75 o 
   6  -8   3      624.55      544.38     26.94 o 
   7  -8   3      945.08      921.52     36.37 o 
   8  -8   3      568.04      600.76     31.79 o 
   9  -8   3       23.63        8.76     12.12 o 
  10  -8   3       31.34       12.19     14.01 o 
  11  -8   3       53.61       52.19     18.05 o 
 -11  -7   3        6.36       27.05     21.28 o 
 -10  -7   3        5.29        0.00     16.16 o 
  -9  -7   3       56.98       90.29     20.20 o 
  -8  -7   3       70.72       61.71     17.24 o 
  -7  -7   3       87.88       87.49     22.43 o 
  -6  -7   3      392.10      406.34     15.85 o 
  -5  -7   3       76.47       75.88      5.35 o 
  -4  -7   3        8.09        8.03      4.14 o 
  -3  -7   3     2325.88     2339.48     35.03 o 
  -2  -7   3     2669.62     2853.99     50.47 o 
  -1  -7   3     2990.44     3170.51     54.99 o 
   0  -7   3       63.02       85.06      6.14 o 
   1  -7   3      495.88      490.90     13.14 o 
   2  -7   3     5718.74     6005.54     99.01 o 
   3  -7   3        4.17        8.18      4.62 o 
   4  -7   3      280.13      306.05     10.51 o 
   5  -7   3      115.85       97.61      6.72 o 
   6  -7   3      196.42      190.82      9.47 o 
   7  -7   3      131.24      125.33     14.82 o 
   8  -7   3      137.11      131.43     16.70 o 
   9  -7   3        6.46       27.05     14.28 o 
  10  -7   3      341.43      312.38     25.59 o 
  11  -7   3       20.32       47.62     16.43 o 
 -11  -6   3        4.61       20.57     19.39 o 
 -10  -6   3        1.79        0.00     16.16 o 
  -9  -6   3       16.51       20.19     14.82 o 
  -8  -6   3       43.82       48.38     15.62 o 
  -7  -6   3      176.27      154.60     11.52 o 
  -6  -6   3       47.49       49.87     12.21 o 
  -5  -6   3        0.01        0.00      3.79 o 
  -4  -6   3      958.02      960.04     24.71 o 
  -3  -6   3      150.79      165.86      6.04 o 
  -2  -6   3     2713.81     2828.35     49.24 o 
  -1  -6   3     5483.90     5464.02    161.99 o 
   0  -6   3        0.09        5.20      3.41 o 
   1  -6   3        4.81        2.10      3.43 o 
   2  -6   3      530.52      634.74     14.42 o 
   3  -6   3      477.66      475.78     12.29 o 
   4  -6   3      904.98      880.71     19.18 o 
   5  -6   3        1.40        0.00      5.28 o 
   6  -6   3       59.62       71.77      6.38 o 
   7  -6   3        2.35        0.00      7.00 o 
   8  -6   3      953.82      827.81     34.21 o 
   9  -6   3      778.14      718.09     33.94 o 
  10  -6   3       59.80      103.62     16.97 o 
  11  -6   3      301.38      377.14     28.55 o 
 -11  -5   3       44.44       28.19     21.01 o 
 -10  -5   3        8.97        4.57     15.08 o 
  -9  -5   3        2.03       17.14     13.74 o 
  -8  -5   3        1.00       10.06      8.01 o 
  -7  -5   3       12.47        5.08     10.12 o 
  -6  -5   3      561.69      463.33     11.67 o 
  -5  -5   3      191.60      173.03      9.27 o 
  -4  -5   3      254.70      246.23      9.97 o 
  -3  -5   3      308.11      293.37      7.55 o 
  -2  -5   3      192.66      196.38      7.56 o 
   0  -5   3       76.81       87.78      5.24 o 
   1  -5   3        5.74        0.00      2.65 o 
   2  -5   3      151.27      148.31      6.01 o 
   3  -5   3     1981.28     1994.55     35.59 o 
   4  -5   3        2.44        4.65      3.14 o 
   5  -5   3      442.32      436.08     12.36 o 
   6  -5   3      207.95      187.85      8.80 o 
   7  -5   3      165.36      157.42      9.06 o 
   8  -5   3       17.09       17.52      9.70 o 
   9  -5   3       35.86       50.29     12.66 o 
  10  -5   3      115.20      143.24     17.78 o 
  11  -5   3        7.96        0.00     13.20 o 
 -12  -4   3        8.20        0.00     19.66 o 
 -11  -4   3       33.95       37.33     21.01 o 
 -10  -4   3        0.30        0.00     12.93 o 
  -9  -4   3        3.52        0.00     11.85 o 
  -8  -4   3       81.32       86.03     10.08 o 
  -7  -4   3      340.42      344.24     10.84 o 
  -6  -4   3        5.64        7.15      5.29 o 
  -5  -4   3      310.11      324.96      8.83 o 
  -4  -4   3       67.30       77.71      5.79 o 
  -3  -4   3      123.74      115.07      4.62 o 
  -2  -4   3     2964.97     3056.29     42.58 o 
  -1  -4   3      801.57      742.85     23.17 o 
   0  -4   3     1033.54     1016.46     19.42 o 
   1  -4   3      265.95      250.68      7.29 o 
   2  -4   3     1319.47     1318.69     23.98 o 
   3  -4   3        3.09        0.00      2.24 o 
   4  -4   3        0.12        0.00      3.14 o 
   5  -4   3     1332.87     1229.18     24.57 o 
   6  -4   3      726.40      615.00     15.59 o 
   7  -4   3       11.45        9.97      5.48 o 
   8  -4   3      225.84      211.81     17.24 o 
   9  -4   3       82.06       94.86     14.55 o 
  10  -4   3       11.21       28.19     10.77 o 
  11  -4   3        0.06        0.00     13.47 o 
 -12  -3   3        8.54       15.24     20.20 o 
 -11  -3   3       23.85       19.81     17.24 o 
 -10  -3   3        8.58        0.00     13.20 o 
  -9  -3   3       18.44        4.19     12.93 o 
  -8  -3   3        2.69        0.00      7.05 o 
  -7  -3   3      881.53      869.80     19.49 o 
  -6  -3   3      130.54      163.81      7.13 o 
  -5  -3   3        0.26        3.11      3.02 o 
  -4  -3   3      107.35      106.15      6.89 o 
  -3  -3   3     1411.46     1341.98     21.17 o 
  -2  -3   3        4.22        6.08      2.27 o 
  -1  -3   3     6561.26     6691.41    157.31 o 
   0  -3   3      860.17      801.30     19.46 o 
   1  -3   3       58.39       46.72      3.23 o 
   2  -3   3        2.98        5.35      2.04 o 
   3  -3   3     1650.28     1704.02     30.07 o 
   4  -3   3       41.28       52.10      6.27 o 
   5  -3   3       30.10       16.48      3.87 o 
   6  -3   3       84.55       89.54     14.63 o 
   7  -3   3      173.95      216.76     15.62 o 
   8  -3   3      551.07      455.62     23.17 o 
   9  -3   3      427.71      454.47     24.51 o 
  10  -3   3       26.51       14.86     11.31 o 
  12  -3   3        0.43       25.52     18.32 o 
 -12  -2   3        2.47       12.57     20.20 o 
 -11  -2   3       10.16        3.05     16.97 o 
 -10  -2   3        0.70        0.00     12.93 o 
  -9  -2   3      382.06      375.82     17.30 o 
  -8  -2   3       21.23       26.04      5.91 o 
  -7  -2   3      739.48      721.22     15.79 o 
  -6  -2   3      247.61      253.25      8.81 o 
  -5  -2   3        9.22       14.55      3.32 o 
  -4  -2   3      229.45      254.14      7.09 o 
  -3  -2   3     1516.25     1535.60     22.91 o 
  -2  -2   3    13622.08    13243.42    172.79 o 
  -1  -2   3      986.88      964.95     26.67 o 
   0  -2   3     5954.31     6211.84     98.75 o 
   1  -2   3    15929.18    15867.09    248.18 o 
   2  -2   3    29423.72    29379.66    458.26 o 
   3  -2   3      122.77      107.56      8.69 o 
   4  -2   3     1445.80     1390.14     25.80 o 
   5  -2   3      160.13      143.86     18.81 o 
   6  -2   3        5.67        8.25      4.37 o 
   7  -2   3       59.57       52.23      6.52 o 
   8  -2   3      160.96      139.29      9.43 o 
   9  -2   3        0.73       29.33      9.70 o 
  10  -2   3        5.18        0.00      9.97 o 
  11  -2   3       36.59       25.90     15.08 o 
  12  -2   3       16.37       11.05     16.97 o 
 -12  -1   3       30.46       13.33     20.20 o 
 -11  -1   3      244.72      241.52     25.86 o 
 -10  -1   3       76.39       94.86     18.32 o 
  -9  -1   3       20.18       17.07      8.76 o 
  -8  -1   3      243.98      261.32     10.69 o 
  -7  -1   3      120.15      103.75      6.88 o 
  -6  -1   3     1184.49     1224.74     29.87 o 
  -5  -1   3     1100.53     1207.33     20.44 o 
  -4  -1   3      479.56      453.82     22.25 o 
  -3  -1   3      768.49      743.44     14.28 o 
  -2  -1   3    41766.01    43756.57    709.83 o 
  -1  -1   3      896.93      858.70     32.99 o 
   0  -1   3     2211.73     2187.59     35.87 o 
   1  -1   3      286.05      278.09      9.43 o 
   2  -1   3    62642.30    64680.03   1007.49 o 
   3  -1   3      839.18      806.50     15.61 o 
   4  -1   3     1449.12     1538.54     28.00 o 
   5  -1   3       31.87       31.34      5.61 o 
   6  -1   3     1961.97     1906.24     35.80 o 
   7  -1   3       23.44       32.72      5.79 o 
   8  -1   3       83.52      103.16      8.57 o 
   9  -1   3       36.86       26.67      9.70 o 
  10  -1   3      137.69      150.09     19.39 o 
  11  -1   3      238.93      211.05     24.24 o 
  12  -1   3        4.39       30.48     18.32 o 
 -12   0   3       10.39        0.00     16.70 o 
 -11   0   3        8.24        0.00     13.74 o 
 -10   0   3        4.19       12.82      9.61 o 
  -9   0   3        4.92       10.80      5.94 o 
  -8   0   3      296.40      306.91     11.45 o 
  -7   0   3      143.45      129.21      7.50 o 
  -6   0   3     1784.81     1762.21     34.97 o 
  -5   0   3      114.53       85.78     33.32 o 
  -2   0   3    52569.57    54829.76    853.45 o 
  -1   0   3      974.00      892.67     16.33 o 
   0   0   3     6791.11     6343.09    108.62 o 
   1   0   3     2023.13     2178.15     37.61 o 
   2   0   3    64696.90    70262.73   1091.58 o 
   3   0   3       16.97       17.54      2.67 o 
   4   0   3     1232.81     1169.32     22.18 o 
   5   0   3     1215.50     1160.69     23.20 o 
   6   0   3     3065.99     3233.46     56.37 o 
   7   0   3      347.21      373.37     13.53 o 
   8   0   3       17.10       18.90      5.27 o 
   9   0   3        0.01        7.44      5.65 o 
  10   0   3       85.21      112.38     18.05 o 
  11   0   3        7.58       14.86     15.62 o 
  12   0   3       11.15       56.38     18.59 o 
 -11   1   3       22.88       37.33     18.32 o 
 -10   1   3      109.27      113.16     11.47 o 
  -9   1   3        0.84        2.95      6.01 o 
  -8   1   3       47.22       29.20     13.86 o 
  -7   1   3       31.92        7.91     10.67 o 
  -6   1   3      147.31      123.54     24.30 o 
  -5   1   3       15.99       22.74      4.56 o 
  -4   1   3     1819.64     1756.53     32.62 o 
  -3   1   3      501.53      437.72     17.93 o 
  -2   1   3    80603.00    84412.48   1312.65 o 
  -1   1   3       66.79       43.46      2.75 o 
   0   1   3      205.15      179.62      7.59 o 
   1   1   3     3182.44     3155.26     45.97 o 
   2   1   3    56036.12    60425.20    778.59 o 
   3   1   3     2121.25     2193.91     31.02 o 
   4   1   3     1139.01     1198.15     19.54 o 
   5   1   3      138.08      164.06      9.86 o 
   6   1   3      922.66      923.61     17.32 o 
   7   1   3      103.86      119.79      6.99 o 
   8   1   3       36.55       59.54      6.83 o 
   9   1   3       16.78       11.34      7.33 o 
  10   1   3      369.98      366.86     26.94 o 
  11   1   3       99.28      106.67     21.01 o 
  12   1   3        0.10        0.00     14.55 o 
 -11   2   3       52.25      111.62     21.01 o 
 -10   2   3      126.11       54.21     29.91 o 
  -9   2   3       39.74        2.93     16.06 o 
  -8   2   3       14.63       20.78      6.28 o 
  -7   2   3      161.44      170.89     15.40 o 
  -6   2   3     1215.06     1252.03     27.40 o 
  -5   2   3      651.49      703.34     22.10 o 
  -4   2   3    11682.96    12268.61    195.94 o 
  -3   2   3    42479.01    43893.76    684.79 o 
  -2   2   3   115469.49   115851.54   1801.52 o 
  -1   2   3      631.42      612.45     12.00 o 
   0   2   3        6.52       12.00      1.90 o 
   1   2   3     7257.82     6823.92    138.80 o 
   2   2   3    39246.89    41538.31    652.26 o 
   3   2   3    29982.24    31510.50    495.73 o 
   4   2   3     6080.33     6165.60    100.69 o 
   5   2   3       16.49        9.83      2.94 o 
   6   2   3      258.33      284.20     15.07 o 
   7   2   3     1576.33     1564.11     45.75 o 
   8   2   3       14.14       29.63      5.38 o 
   9   2   3       29.04        8.75      7.78 o 
  10   2   3       21.95       19.83      9.80 o 
  11   2   3       29.85        0.00     14.55 o 
  12   2   3        7.19       35.05     18.05 o 
 -10   3   3        6.74        0.00     10.45 o 
  -9   3   3      176.82      161.21     13.02 o 
  -8   3   3        9.27        8.52      6.21 o 
  -7   3   3      154.09      173.44     10.76 o 
  -6   3   3       21.59       22.48      6.27 o 
  -5   3   3       14.64       17.14      4.57 o 
  -4   3   3        3.77        1.90      4.31 o 
  -3   3   3      390.88      361.10     10.19 o 
  -2   3   3     9303.21     9909.81    157.44 o 
  -1   3   3    22364.09    23391.65    365.80 o 
   0   3   3      144.94      134.34      3.47 o 
   1   3   3    13194.10    12404.62    161.38 o 
   2   3   3    12840.86    13068.29    214.35 o 
   3   3   3      901.41      933.18     14.63 o 
   4   3   3       43.32       47.27      3.26 o 
   5   3   3      965.20      953.72     16.61 o 
   6   3   3        5.03        4.88      4.72 o 
   7   3   3      204.99      219.46      9.94 o 
   8   3   3        3.35        3.06      6.07 o 
   9   3   3      308.92      339.43     24.24 o 
  10   3   3        9.42        0.00      8.01 o 
  11   3   3       94.58       97.14     19.39 o 
  12   3   3        0.95        0.00     15.89 o 
 -10   4   3       36.53       44.20      9.46 o 
  -9   4   3       12.45        0.00     13.31 o 
  -8   4   3      229.99      174.56     20.12 o 
  -7   4   3      693.34      637.28     33.87 o 
  -6   4   3     3840.86     3584.88     64.08 o 
  -5   4   3     8473.31     8277.57    135.52 o 
  -4   4   3       34.88       14.39      4.09 o 
  -3   4   3      685.12      663.91     15.51 o 
  -2   4   3      127.80      114.32      6.60 o 
  -1   4   3      814.77      717.72     14.57 o 
   0   4   3     2246.37     2105.59     35.46 o 
   1   4   3      981.42     1110.59     16.41 o 
   2   4   3      673.35      665.37     25.18 o 
   3   4   3      879.06      944.16     20.28 o 
   4   4   3       68.68       68.44      5.03 o 
   5   4   3     1860.18     1754.00     26.84 o 
   6   4   3     1376.54     1335.65     22.32 o 
   7   4   3      131.15      162.63     13.86 o 
   8   4   3       48.55       76.47     11.88 o 
   9   4   3       41.84       23.43      9.62 o 
  10   4   3        0.23        3.17      8.65 o 
  11   4   3        1.51       15.81     11.26 o 
  12   4   3        0.55        0.00     18.32 o 
 -12   5   3        3.10       34.67     15.35 o 
 -11   5   3        6.10       14.48     11.31 o 
 -10   5   3        0.00        0.00      8.21 o 
  -9   5   3      120.19      135.43     21.00 o 
  -8   5   3      141.71      155.75     11.19 o 
  -7   5   3        1.80        0.00      5.43 o 
  -6   5   3      711.79      648.05     17.96 o 
  -5   5   3     1003.90     1036.40     23.13 o 
  -4   5   3      304.24      332.48     11.04 o 
  -3   5   3      255.27      259.35      8.97 o 
  -2   5   3       78.20       78.53      5.17 o 
  -1   5   3     4159.36     4191.49     71.70 o 
   0   5   3       35.02       29.96      3.14 o 
   1   5   3      593.42      575.00     10.03 o 
   2   5   3      322.26      344.03     19.68 o 
   3   5   3       47.33       38.35      4.66 o 
   4   5   3      341.68      282.08     10.84 o 
   5   5   3       48.03       56.66      6.66 o 
   6   5   3     3577.36     3423.29     64.28 o 
   7   5   3       28.02       56.27      8.27 o 
   8   5   3       36.94       59.65      9.62 o 
   9   5   3        0.01        0.00      8.55 o 
  10   5   3        2.52        0.00      9.28 o 
  11   5   3       99.47       82.50     13.71 o 
 -12   6   3        9.56       11.05     13.20 o 
 -11   6   3      146.40      118.09     17.51 o 
  -9   6   3      681.85      743.55     22.90 o 
  -8   6   3      126.06      166.90     12.39 o 
  -7   6   3       91.48      106.66      8.86 o 
  -6   6   3        3.73        1.33      4.95 o 
  -5   6   3      374.02      351.59     12.83 o 
  -4   6   3      152.07      156.72     12.76 o 
  -3   6   3      840.38      850.19     18.85 o 
  -2   6   3      532.38      543.15     13.40 o 
  -1   6   3     4932.51     5085.84     83.44 o 
   0   6   3        0.11        0.00      2.48 o 
   1   6   3     2473.34     2596.95     36.58 o 
   2   6   3      610.85      602.13     10.69 o 
   3   6   3      496.19      547.97     14.63 o 
   4   6   3      537.38      473.13     14.28 o 
   5   6   3        0.38        5.38     10.23 o 
   6   6   3      162.83      183.28     11.32 o 
   7   6   3      148.68      150.86     11.33 o 
   8   6   3      322.14      351.13     17.28 o 
   9   6   3        0.01        0.00      8.74 o 
  10   6   3        0.30       15.84     11.14 o 
  11   6   3       23.11        3.94     12.20 o 
 -11   7   3      191.72      229.33     22.90 o 
 -10   7   3      515.49      479.62     28.55 o 
  -9   7   3       47.91      106.29     14.28 o 
  -8   7   3      316.46      284.94     15.20 o 
  -7   7   3      145.35      147.20     13.31 o 
  -6   7   3        2.00       12.10      5.24 o 
  -5   7   3       26.06       34.58      5.52 o 
  -4   7   3       11.88        1.19      3.90 o 
  -3   7   3     6492.05     6755.97    111.37 o 
  -2   7   3     5044.63     5270.38     87.38 o 
  -1   7   3     1745.55     1882.51     34.35 o 
   0   7   3      818.86      777.90     24.78 o 
   1   7   3      251.55      279.41      7.13 o 
   2   7   3     1773.27     1933.09     28.51 o 
   3   7   3    11000.87    11834.77    197.99 o 
   4   7   3     2496.29     2663.80     50.66 o 
   5   7   3       31.70       28.91      6.38 o 
   6   7   3       94.21       89.48      8.95 o 
   7   7   3       17.53       35.29      7.80 o 
   8   7   3      623.32      622.47     27.60 o 
   9   7   3       76.87      111.94     12.69 o 
  10   7   3      225.19      213.52     16.68 o 
  11   7   3        0.00        0.00     11.62 o 
 -11   8   3       29.36       60.95     15.08 o 
 -10   8   3      198.84      269.71     24.51 o 
  -9   8   3        1.00       33.14     12.12 o 
  -8   8   3      846.31      878.85     32.59 o 
  -7   8   3      180.57      170.75     11.69 o 
  -6   8   3      440.50      452.29     15.78 o 
  -5   8   3      128.37      103.34      7.89 o 
  -4   8   3      792.00      802.42     19.59 o 
  -3   8   3        0.01        0.91      3.90 o 
  -2   8   3      610.26      629.53     15.81 o 
  -1   8   3     5156.64     5215.98    126.07 o 
   0   8   3      581.55      599.37     14.50 o 
   1   8   3       25.38       29.20      4.40 o 
   2   8   3     3145.64     3288.40     46.58 o 
   3   8   3       29.92       41.45      3.37 o 
   4   8   3      138.47      164.29      9.88 o 
   5   8   3        0.43        7.07     11.44 o 
   6   8   3      471.53      501.46     18.40 o 
   7   8   3      766.01      737.05     22.85 o 
   8   8   3      165.92      231.98     15.78 o 
   9   8   3      222.66      264.39     17.06 o 
  10   8   3        7.79       10.90     11.16 o 
  11   8   3        5.75        0.00     16.70 o 
 -11   9   3       13.34       16.38     14.55 o 
 -10   9   3       26.49       24.38     13.47 o 
  -9   9   3        3.48        0.00     11.04 o 
  -8   9   3       28.03       49.58     11.33 o 
  -7   9   3       59.13       52.57     11.85 o 
  -6   9   3      296.22      273.69     13.01 o 
  -5   9   3       87.97       62.95      6.63 o 
  -4   9   3        5.10        4.41      5.72 o 
  -3   9   3      101.23       97.97      8.91 o 
  -2   9   3     1334.13     1418.84     28.85 o 
  -1   9   3       78.08      145.24      7.97 o 
   0   9   3       83.79       58.04     10.56 o 
   1   9   3      799.59      845.01     18.60 o 
   2   9   3      494.09      535.81     11.41 o 
   3   9   3        0.41        0.00      4.37 o 
   4   9   3        0.85       15.43      5.90 o 
   5   9   3      207.64      178.46     13.64 o 
   6   9   3      272.48      251.16     16.94 o 
   7   9   3      372.18      387.77     17.68 o 
   8   9   3        1.65        0.00     10.67 o 
   9   9   3        1.98       11.40     10.38 o 
  10   9   3       58.93      131.33     21.33 o 
  11   9   3        4.66        0.00     17.78 o 
 -11  10   3        0.84       15.62     13.20 o 
 -10  10   3       68.64      124.95     18.59 o 
  -9  10   3       13.39       30.48     12.66 o 
  -8  10   3      124.34      152.00     17.78 o 
  -7  10   3        5.47        0.00     20.01 o 
  -6  10   3        0.00       10.71      6.93 o 
  -5  10   3       24.66       28.31      6.08 o 
  -4  10   3        0.02        2.78      4.28 o 
  -3  10   3       14.87       13.33      7.04 o 
  -2  10   3     1806.32     1743.69     34.56 o 
  -1  10   3        0.47        0.00      3.71 o 
   0  10   3       16.21        8.16      4.18 o 
   1  10   3      238.54      263.82      9.97 o 
   2  10   3        2.92        2.29      3.88 o 
   3  10   3       34.39       23.77      4.08 o 
   4  10   3        2.95        8.51      6.19 o 
   5  10   3       77.05       81.67      9.52 o 
   6  10   3       20.51        6.07      6.86 o 
   7  10   3      554.49      488.79     20.21 o 
   8  10   3       29.57       39.17     11.11 o 
   9  10   3       46.50       56.88     12.15 o 
  10  10   3       59.09       83.14     14.43 o 
  11  10   3       16.39       34.29     21.82 o 
 -10  11   3       36.65       71.62     17.51 o 
  -9  11   3       36.89       17.90     13.47 o 
  -8  11   3        2.43       31.24     12.93 o 
  -7  11   3        5.03        0.00      5.90 o 
  -6  11   3       25.76        0.00     10.34 o 
  -5  11   3       48.41       68.03      8.28 o 
  -4  11   3       40.41       44.19      6.98 o 
  -3  11   3        2.41        0.00      4.85 o 
  -2  11   3       43.08       27.19     14.52 o 
  -1  11   3        0.62        4.81      6.49 o 
   0  11   3        1.66        0.00      4.21 o 
   1  11   3      208.44      172.29     19.35 o 
   2  11   3      166.29      183.99      8.97 o 
   3  11   3       49.82       41.43      6.44 o 
   4  11   3       89.98      109.13     10.18 o 
   5  11   3       33.35       47.81      8.18 o 
   6  11   3        1.62        0.00     10.23 o 
   7  11   3        6.81       10.37      9.45 o 
   8  11   3        0.35        6.97     10.23 o 
   9  11   3      119.19      150.97     16.83 o 
  10  11   3        1.32        8.00     20.74 o 
 -10  12   3       13.63       30.10     16.16 o 
  -9  12   3       31.91       28.57     14.55 o 
  -8  12   3        0.01        0.00      9.43 o 
  -7  12   3       39.73       49.52     14.28 o 
  -6  12   3       31.39       25.38     12.54 o 
  -5  12   3      116.19      133.58     11.00 o 
  -4  12   3        6.45        0.00      5.62 o 
  -3  12   3      270.80      267.49     12.86 o 
  -2  12   3      115.30      125.61      9.09 o 
  -1  12   3      140.36      148.32      9.62 o 
   0  12   3        4.20       14.36      7.81 o 
   1  12   3      327.25      324.86     12.55 o 
   2  12   3        0.40       10.98      5.29 o 
   3  12   3      279.37      301.71     21.28 o 
   4  12   3      146.73      131.72     10.38 o 
   5  12   3      171.11      205.51     13.27 o 
   6  12   3       32.38        8.24      9.12 o 
   7  12   3       68.52       61.86     15.84 o 
   8  12   3        1.05        0.00      7.86 o 
   9  12   3       14.38        0.00     12.14 o 
  10  12   3        0.66       43.05     21.01 o 
  -9  13   3        1.43        0.00     12.39 o 
  -8  13   3        4.75       22.48     12.39 o 
  -7  13   3       63.05       70.10     15.62 o 
  -6  13   3      249.42      268.93     25.95 o 
  -5  13   3      348.48      328.67     15.75 o 
  -4  13   3       49.05       52.26      8.28 o 
  -3  13   3       69.72       64.76      8.21 o 
  -2  13   3      161.49      164.02     10.76 o 
  -1  13   3       14.14       11.55      9.13 o 
   0  13   3      336.32      285.47     14.41 o 
   1  13   3        8.21        8.18      5.76 o 
   2  13   3       50.14       47.24     11.31 o 
   3  13   3       57.30       67.05     12.39 o 
   4  13   3       40.24       48.38     12.12 o 
   5  13   3      104.49       99.69     12.10 o 
   6  13   3       13.80        0.38     16.06 o 
   7  13   3      211.36      246.71     16.76 o 
   8  13   3       66.01       93.23     13.53 o 
   9  13   3       41.74       31.37     13.45 o 
  -9  14   3        4.71        7.24     14.55 o 
  -8  14   3       10.66       24.38     16.16 o 
  -7  14   3      187.22      150.86     21.01 o 
  -6  14   3      294.61      263.82     15.53 o 
  -5  14   3        7.42        0.00      7.59 o 
  -4  14   3       74.70      104.95     12.54 o 
  -3  14   3      105.33      112.73     19.03 o 
  -2  14   3      603.52      570.76     29.14 o 
  -1  14   3     1127.86      954.63     65.76 o 
   0  14   3     3268.83     3078.15    114.59 o 
   1  14   3      430.38      422.94     16.83 o 
   2  14   3      281.64      257.52     21.55 o 
   3  14   3       11.03        1.90     10.77 o 
   4  14   3       59.38       60.19     14.28 o 
   5  14   3       49.09       52.57      9.05 o 
   6  14   3       11.73        0.00      9.31 o 
   7  14   3        8.23       13.11     12.76 o 
   8  14   3       18.43       23.47     13.19 o 
   9  14   3        0.53        9.14     21.82 o 
  -8  15   3       12.91        0.00     14.55 o 
  -7  15   3       28.85       19.81     15.08 o 
  -6  15   3      183.96      184.38     22.09 o 
  -5  15   3       46.54       46.20      9.55 o 
  -4  15   3      103.78       89.17     10.47 o 
  -3  15   3        1.15        0.00      6.85 o 
  -2  15   3     1079.64     1073.55     27.81 o 
  -1  15   3       48.76       54.75      8.32 o 
   0  15   3      179.60      186.57     20.78 o 
   1  15   3      855.83      860.95     36.10 o 
   2  15   3       12.13        0.00     11.58 o 
   3  15   3        3.79        1.52     11.85 o 
   4  15   3       92.30      106.29     17.24 o 
   5  15   3       96.69      121.90     18.59 o 
   6  15   3      258.59      189.97     16.29 o 
   7  15   3       19.23        8.90     11.45 o 
   8  15   3        0.21        0.00     12.76 o 
  -8  16   3       21.55       40.38     18.59 o 
  -7  16   3       19.29       27.81     17.51 o 
  -6  16   3        0.71       32.38     15.35 o 
  -5  16   3        7.90       27.67     10.13 o 
  -4  16   3        0.03        0.00      8.09 o 
  -3  16   3        2.01        0.00      7.10 o 
  -2  16   3       10.23        0.05      8.25 o 
  -1  16   3      342.49      355.43     24.24 o 
   0  16   3      623.61      583.92     40.58 o 
   1  16   3      733.12      748.19     34.21 o 
   2  16   3        6.23        0.00     10.24 o 
   3  16   3      513.44      484.19     31.79 o 
   4  16   3      222.16      251.43     24.78 o 
   5  16   3        6.91       13.33     13.74 o 
   6  16   3        0.39        0.00     12.93 o 
   7  16   3       12.98        0.00     20.47 o 
   8  16   3        8.62        0.00     19.39 o 
  -7  17   3        0.07        0.00     15.62 o 
  -6  17   3       95.61       84.57     19.66 o 
  -5  17   3      102.30       90.29     18.86 o 
  -4  17   3        5.00       18.11      9.71 o 
  -3  17   3       26.22       66.27     11.43 o 
  -2  17   3       84.24       52.18     12.43 o 
  -1  17   3      111.99      108.89     43.55 o 
   0  17   3        9.13       57.90     14.55 o 
   1  17   3        5.40        0.00     11.85 o 
   2  17   3        0.04        0.00     10.77 o 
   3  17   3       17.60       56.00     16.16 o 
   4  17   3      144.29      100.19     19.13 o 
   5  17   3       59.37       58.67     19.13 o 
   6  17   3       21.62       70.86     20.74 o 
   7  17   3       14.84       60.57     21.82 o 
  -6  18   3       24.72       38.48     19.13 o 
  -5  18   3       53.11      105.90     21.55 o 
  -4  18   3      256.21      284.57     25.86 o 
  -3  18   3       63.40       74.34     18.81 o 
  -2  18   3      100.13      157.44     29.91 o 
  -1  18   3       57.14       84.57     16.70 o 
   0  18   3        3.36       42.29     15.62 o 
   1  18   3        6.52       44.19     15.62 o 
   2  18   3        0.12        0.00     12.12 o 
   3  18   3        0.04        1.14     14.28 o 
   4  18   3        9.43       30.86     17.51 o 
   5  18   3       46.63       67.81     21.28 o 
   6  18   3        0.16       51.05     20.47 o 
  -5  19   3        7.73       18.29     18.86 o 
  -4  19   3        8.82        0.00     15.89 o 
  -3  19   3        5.68        0.00     15.51 o 
  -2  19   3        1.00       56.18     12.15 o 
  -1  19   3       22.44       80.38     19.66 o 
   0  19   3        5.03       23.24     15.08 o 
   1  19   3        5.74        0.00     13.47 o 
   2  19   3        4.14        9.14     15.62 o 
   3  19   3        5.84       17.90     16.97 o 
   4  19   3        0.24       19.05     16.97 o 
  -3  20   3       17.68        8.00     18.86 o 
  -2  20   3        5.80       41.14     18.59 o 
  -1  20   3        0.66       30.48     17.78 o 
   0  20   3        1.10        0.00     15.89 o 
   1  20   3        7.21       28.95     18.32 o 
   2  20   3       12.88       22.10     16.97 o 
   3  20   3        0.16        0.00     18.86 o 
  -1 -19   4        0.22        0.00     18.32 o 
  -3 -18   4        6.14       58.29     21.01 o 
  -2 -18   4        0.06       64.76     20.47 o 
  -1 -18   4        0.14       46.10     16.97 o 
   0 -18   4        0.27        3.43     18.05 o 
   2 -18   4        0.83        0.00     14.01 o 
   3 -18   4        2.10        4.95     15.35 o 
   4 -18   4        8.77       26.67     18.86 o 
  -5 -17   4        9.27       42.29     21.01 o 
  -4 -17   4       22.75       35.81     20.74 o 
  -3 -17   4        4.21        0.00     15.62 o 
  -2 -17   4       83.27       93.33     20.74 o 
  -1 -17   4       16.87       69.71     18.05 o 
   0 -17   4       45.68       49.52     18.59 o 
   1 -17   4        2.00        0.00     13.20 o 
   2 -17   4       11.36        0.00     13.20 o 
   3 -17   4        5.31        0.00     14.28 o 
   4 -17   4       26.00        0.00     15.62 o 
   5 -17   4        3.80        0.00     17.51 o 
  -6 -16   4       52.40        0.00     19.66 o 
  -5 -16   4        2.75        0.00     16.16 o 
  -4 -16   4      198.40      286.09     29.36 o 
  -3 -16   4        0.41        9.52     15.35 o 
  -2 -16   4       86.46      146.29     20.47 o 
  -1 -16   4      108.51       97.90     18.05 o 
   0 -16   4       82.59       61.04     43.33 o 
   1 -16   4       72.09       86.11     11.43 o 
   2 -16   4       15.04       19.05     14.28 o 
   3 -16   4      218.00      252.57     23.70 o 
   4 -16   4        0.43        0.00     13.20 o 
   5 -16   4        9.55        0.00     15.62 o 
   6 -16   4       57.81       56.00     19.93 o 
  -7 -15   4        0.09        0.00     17.51 o 
  -6 -15   4       10.90       83.81     21.82 o 
  -5 -15   4       49.83      105.14     20.74 o 
  -4 -15   4      243.67      329.52     29.36 o 
  -3 -15   4       88.66      147.43     21.82 o 
  -2 -15   4        8.02        0.00     12.66 o 
  -1 -15   4      125.08      129.14     19.13 o 
   0 -15   4      736.80      772.95     35.02 o 
   1 -15   4      209.85      210.07     14.74 o 
   2 -15   4       41.66       50.29     14.01 o 
   3 -15   4      104.82      108.19     16.97 o 
   4 -15   4        0.11        9.52     15.35 o 
   5 -15   4       64.38       57.14     16.97 o 
   6 -15   4        1.52       17.52     16.43 o 
   7 -15   4        1.67       28.19     18.32 o 
  -8 -14   4       13.92       41.52     19.66 o 
  -7 -14   4       10.26       27.05     19.39 o 
  -6 -14   4        7.37        0.00     15.62 o 
  -5 -14   4        0.05       37.33     14.82 o 
  -4 -14   4       17.46       50.29     16.16 o 
  -3 -14   4        4.59        0.00     11.58 o 
  -2 -14   4        1.02       19.43     11.58 o 
  -1 -14   4      415.84      440.60     18.21 o 
   0 -14   4      492.87      453.79     94.47 o 
   1 -14   4        8.92        8.55      8.65 o 
   2 -14   4        0.00        0.00      8.18 o 
   3 -14   4       11.01       39.24     14.01 o 
   4 -14   4       15.51        2.29     11.85 o 
   5 -14   4       57.20       87.24     17.78 o 
   6 -14   4       26.64       67.43     17.78 o 
   7 -14   4       38.31       64.38     17.51 o 
   8 -14   4        3.26        0.00     17.24 o 
  -8 -13   4       24.56       17.90     18.86 o 
  -7 -13   4       21.94       72.00     18.59 o 
  -6 -13   4       12.97       20.57     15.62 o 
  -5 -13   4      113.77      188.19     22.36 o 
  -4 -13   4      103.78       98.29     17.24 o 
  -3 -13   4       89.78      110.86     17.78 o 
  -2 -13   4      551.87      525.62     18.90 o 
  -1 -13   4     1005.52     1047.94     30.46 o 
   0 -13   4      973.73      837.84     23.54 o 
   1 -13   4      103.81      109.25     10.89 o 
   2 -13   4      297.34      288.77     14.46 o 
   3 -13   4       60.11       50.29     12.66 o 
   4 -13   4        0.10        0.00     11.31 o 
   5 -13   4        5.56        3.81     12.12 o 
   6 -13   4       13.11       20.19     12.93 o 
   7 -13   4        0.83        0.00     14.55 o 
   8 -13   4        9.56        0.00     13.20 o 
   9 -13   4        6.08        8.38     16.43 o 
  -9 -12   4        3.07        0.00     19.93 o 
  -8 -12   4        1.88       54.10     20.47 o 
  -7 -12   4       22.26       60.57     20.20 o 
  -6 -12   4       13.85        9.14     14.55 o 
  -5 -12   4       95.59       80.38     16.70 o 
  -4 -12   4      150.12      123.43     18.05 o 
  -3 -12   4       82.06       81.90     15.62 o 
  -2 -12   4      477.22      444.64     41.90 o 
  -1 -12   4      836.89      770.82     21.70 o 
   0 -12   4      414.69      373.53     15.15 o 
   1 -12   4       12.19        9.38      6.90 o 
   2 -12   4      267.61      230.35     14.41 o 
   3 -12   4        3.22        0.00      6.76 o 
   4 -12   4        2.48       15.62     11.58 o 
   5 -12   4       12.80       67.05     14.01 o 
   6 -12   4        3.42        0.00     11.58 o 
   7 -12   4       27.94       27.43     13.47 o 
   8 -12   4        0.85        0.00     12.12 o 
   9 -12   4       27.04       17.14     17.51 o 
  -9 -11   4       49.63       65.52     23.44 o 
  -8 -11   4       56.90       42.67     19.93 o 
  -7 -11   4       67.64       80.38     19.13 o 
  -6 -11   4       71.01       82.67     16.43 o 
  -5 -11   4      891.23      844.95     37.98 o 
  -4 -11   4      268.64      306.28     25.32 o 
  -3 -11   4     2496.15     2425.39     46.92 o 
  -2 -11   4       53.65       70.82      8.28 o 
  -1 -11   4      113.22      111.46      9.09 o 
   0 -11   4       69.37       55.07      7.36 o 
   1 -11   4      522.10      498.97     15.52 o 
   2 -11   4        5.30       20.02      6.47 o 
   3 -11   4      809.72      726.87     19.98 o 
   4 -11   4      838.85      790.85     32.86 o 
   5 -11   4      165.44      254.86     21.01 o 
   6 -11   4       91.59       93.33     15.35 o 
   7 -11   4        0.59       17.52     12.12 o 
   8 -11   4        1.31       14.48     13.47 o 
   9 -11   4        4.26        6.48     14.28 o 
  10 -11   4        6.43       43.43     17.51 o 
 -10 -10   4       18.90       27.05     24.51 o 
  -9 -10   4        4.29        9.14     15.89 o 
  -8 -10   4       51.87       57.14     19.13 o 
  -7 -10   4       85.50       49.90     17.51 o 
  -6 -10   4       41.32       63.24     16.43 o 
  -5 -10   4        1.82        0.00      9.70 o 
  -4 -10   4        5.48        0.00      7.27 o 
  -3 -10   4       30.97       26.00     13.64 o 
  -2 -10   4      127.33      167.22     14.63 o 
  -1 -10   4      131.35      137.82     10.12 o 
   0 -10   4      137.17      140.11      9.42 o 
   1 -10   4      132.40      106.58      8.58 o 
   2 -10   4      213.42      228.17     10.89 o 
   3 -10   4       20.52       32.24      5.98 o 
   4 -10   4       39.45       48.88      7.21 o 
   5 -10   4      292.03      423.62     24.78 o 
   6 -10   4      558.31      501.71     27.75 o 
   7 -10   4        0.18        0.00     11.04 o 
   8 -10   4       25.30       27.05     11.85 o 
   9 -10   4        8.00       10.29     12.39 o 
  10 -10   4       28.33       34.29     17.24 o 
 -10  -9   4       14.44        0.00     20.20 o 
  -9  -9   4      227.34      260.57     30.17 o 
  -8  -9   4       65.71       31.24     16.43 o 
  -7  -9   4      440.87      444.57     32.06 o 
  -6  -9   4      844.92      831.25     24.35 o 
  -5  -9   4       67.54       88.82     20.01 o 
  -4  -9   4        1.52        0.00      4.85 o 
  -3  -9   4      628.63      625.10     32.66 o 
  -2  -9   4        0.03        0.00      4.64 o 
  -1  -9   4      122.43       79.56      7.05 o 
   0  -9   4      586.74      570.86     15.59 o 
   1  -9   4      611.96      607.06     26.06 o 
   2  -9   4       98.68      101.77      7.43 o 
   3  -9   4       34.63       27.86      6.16 o 
   4  -9   4     1077.93     1040.71     23.51 o 
   5  -9   4       17.32       14.10      9.43 o 
   6  -9   4      301.89      294.86     22.09 o 
   7  -9   4      148.01      131.05     17.24 o 
   8  -9   4       78.52       66.67     14.55 o 
   9  -9   4        7.86       21.33     14.28 o 
  10  -9   4        0.21       23.24     14.82 o 
  11  -9   4        9.87        0.00     14.82 o 
 -11  -8   4        3.37       24.38     22.09 o 
 -10  -8   4       28.04        6.48     19.13 o 
  -9  -8   4      102.76       88.38     20.74 o 
  -8  -8   4       79.87       97.14     18.05 o 
  -7  -8   4     1218.53     1353.52     51.45 o 
  -6  -8   4      571.70      610.94     33.98 o 
  -5  -8   4      774.85      770.20     29.58 o 
  -4  -8   4       91.42       91.86      7.17 o 
  -3  -8   4      638.34      694.19     17.73 o 
  -2  -8   4      341.28      354.25     12.30 o 
  -1  -8   4     3998.68     4118.85    104.52 o 
   0  -8   4     1750.12     1682.36     44.21 o 
   1  -8   4     3014.15     2999.90     53.03 o 
   2  -8   4      207.18      218.54     18.92 o 
   3  -8   4        9.28       12.22      4.40 o 
   4  -8   4     1231.43     1155.49     24.76 o 
   5  -8   4      469.32      457.86     15.40 o 
   6  -8   4      173.63      188.19     17.51 o 
   7  -8   4      219.91      211.81     19.66 o 
   8  -8   4        8.09       43.05     13.74 o 
   9  -8   4       12.99        0.00     12.66 o 
  10  -8   4       61.92       48.00     16.97 o 
  11  -8   4       55.69       63.62     19.13 o 
 -11  -7   4       10.89        0.00     21.28 o 
 -10  -7   4      129.20      167.24     26.13 o 
  -9  -7   4      110.61      133.71     21.28 o 
  -8  -7   4        1.92       12.19     13.74 o 
  -7  -7   4      261.70      273.52     24.78 o 
  -6  -7   4      251.80      258.19     14.41 o 
  -5  -7   4      509.11      530.83     15.98 o 
  -4  -7   4      330.56      346.40     12.06 o 
  -3  -7   4     2328.93     2446.78     44.90 o 
  -2  -7   4      630.20      693.64     17.08 o 
  -1  -7   4      215.94      112.74     40.58 o 
   0  -7   4        0.94        0.00      5.06 o 
   1  -7   4      123.50      139.37      7.36 o 
   2  -7   4       27.06       26.08      4.66 o 
   3  -7   4       11.14       14.48      4.33 o 
   4  -7   4        0.34        0.00      4.07 o 
   5  -7   4      158.33      135.53     14.96 o 
   6  -7   4       97.29       81.14     11.58 o 
   7  -7   4        2.02        0.00      8.35 o 
   8  -7   4      329.54      320.76     23.44 o 
   9  -7   4       55.41       34.29     13.74 o 
  10  -7   4      156.78      169.90     21.28 o 
  11  -7   4      106.59      137.90     20.74 o 
 -11  -6   4        1.15        0.00     16.70 o 
 -10  -6   4        7.41        0.38     15.08 o 
  -9  -6   4        2.05        0.00     14.82 o 
  -8  -6   4      473.48      484.19     32.06 o 
  -7  -6   4      136.87      129.04     10.92 o 
  -6  -6   4       16.01       24.01      7.02 o 
  -5  -6   4      109.80      110.97      6.60 o 
  -4  -6   4      375.69      374.40      9.69 o 
  -3  -6   4      396.31      423.78      9.94 o 
  -2  -6   4     2500.06     2507.82     44.72 o 
  -1  -6   4     3345.74     3537.51     89.43 o 
   0  -6   4       88.27      137.99      8.80 o 
   1  -6   4     6086.91     6264.83    102.03 o 
   2  -6   4    11031.14    11390.68    181.96 o 
   3  -6   4      566.02      571.49     13.76 o 
   4  -6   4       50.90       77.10      5.58 o 
   5  -6   4      652.49      675.20     16.31 o 
   6  -6   4       13.17        5.33      8.08 o 
   7  -6   4      223.64      246.48     18.86 o 
   8  -6   4       31.81       44.19     13.20 o 
   9  -6   4       16.99        3.05     11.85 o 
  10  -6   4      128.95      137.90     18.32 o 
  11  -6   4       24.60       40.76     16.97 o 
 -11  -5   4       75.32      127.62     23.97 o 
 -10  -5   4       36.54       28.95     17.78 o 
  -9  -5   4       19.72        0.00     14.55 o 
  -8  -5   4       17.60       68.19     14.28 o 
  -7  -5   4       83.28      114.45     10.22 o 
  -6  -5   4      623.60      557.32     15.28 o 
  -5  -5   4       22.75       28.95      5.40 o 
  -4  -5   4      248.90      312.91     11.11 o 
  -3  -5   4       35.74       25.96      4.21 o 
  -2  -5   4        4.75        0.00      3.49 o 
  -1  -5   4        9.16        2.54      3.19 o 
   0  -5   4      433.16      474.55     11.80 o 
   1  -5   4     2387.14     2372.07     41.24 o 
   2  -5   4     1198.88     1232.57     23.39 o 
   3  -5   4      573.28      523.03     20.67 o 
   4  -5   4        1.94        3.93      2.98 o 
   5  -5   4       16.86       17.08      6.71 o 
   6  -5   4       33.80       49.53      6.05 o 
   7  -5   4      126.82      161.14     15.35 o 
   8  -5   4      245.20      200.00     17.24 o 
   9  -5   4        0.20       11.05     11.04 o 
  10  -5   4       34.88       18.29     12.39 o 
  11  -5   4       22.58       20.57     14.28 o 
 -11  -4   4        0.01       27.81     19.39 o 
 -10  -4   4        6.09        4.57     15.62 o 
  -9  -4   4       39.37       25.90     14.28 o 
  -8  -4   4        0.09       14.48     11.58 o 
  -7  -4   4      354.23      403.73     13.22 o 
  -6  -4   4       82.02       85.60      6.78 o 
  -5  -4   4       12.69        8.63      4.22 o 
  -4  -4   4        7.53        4.37      4.12 o 
  -3  -4   4      104.24      107.28      5.09 o 
  -2  -4   4      332.78      292.54      9.19 o 
  -1  -4   4       65.16       47.30     14.19 o 
   0  -4   4     6344.79     6273.57    101.32 o 
   1  -4   4     2530.74     2409.08     41.24 o 
   2  -4   4     1407.17     1368.98     24.92 o 
   3  -4   4      593.12      653.87     14.41 o 
   4  -4   4       97.10      116.48      5.37 o 
   5  -4   4      515.33      526.16     13.07 o 
   6  -4   4      129.58      144.50      7.67 o 
   7  -4   4      395.01      393.52     21.28 o 
   8  -4   4        8.90       24.38      9.16 o 
   9  -4   4        5.27       14.48     10.51 o 
  10  -4   4      132.29      104.76     15.62 o 
  11  -4   4       10.60       51.05     16.16 o 
 -12  -3   4        8.90        0.00     18.59 o 
 -11  -3   4        1.43        0.00     17.51 o 
 -10  -3   4       55.31       58.29     18.05 o 
  -9  -3   4       49.56       55.62     15.08 o 
  -8  -3   4       95.42       85.73      9.84 o 
  -7  -3   4        1.38        8.41      4.42 o 
  -6  -3   4        0.04        7.13      3.77 o 
  -5  -3   4      233.71      227.40     10.16 o 
  -4  -3   4       99.45      100.87     10.21 o 
  -3  -3   4      580.75      515.39     12.66 o 
  -2  -3   4      460.85      404.69      8.23 o 
  -1  -3   4     1201.65     1025.69     81.60 o 
   0  -3   4     3665.74     3573.88     58.90 o 
   1  -3   4     1772.86     1712.71     29.62 o 
   2  -3   4      127.45      156.23      5.18 o 
   3  -3   4      618.21      608.31     12.43 o 
   4  -3   4        4.59       14.11      3.08 o 
   5  -3   4       41.81       34.04      4.19 o 
   6  -3   4       14.58       30.41      4.72 o 
   7  -3   4      124.87      128.93      7.89 o 
   8  -3   4       37.01       14.10      8.89 o 
   9  -3   4        3.00       19.81     11.04 o 
  10  -3   4       12.10       16.38     11.31 o 
  12  -3   4        0.87       70.48     19.39 o 
 -12  -2   4        0.11        0.00     19.66 o 
 -11  -2   4        1.23        2.29     16.16 o 
 -10  -2   4       90.73       96.38     18.32 o 
  -9  -2   4      184.21      166.48     20.47 o 
  -8  -2   4       21.84       21.07      5.52 o 
  -7  -2   4      948.20      988.59     39.86 o 
  -6  -2   4       73.24      112.12     10.47 o 
  -5  -2   4     1314.77     1327.17     22.04 o 
  -4  -2   4      145.02      125.93      5.24 o 
  -3  -2   4      297.65      302.70      7.03 o 
  -2  -2   4      775.09      706.48     14.43 o 
  -1  -2   4      205.92      187.21      9.35 o 
   0  -2   4    10978.05    11148.83    175.77 o 
   1  -2   4       63.94       59.69      3.14 o 
   2  -2   4       25.81       21.33      5.12 o 
   3  -2   4      264.78      268.44     19.35 o 
   4  -2   4        0.39        3.43      4.85 o 
   5  -2   4       60.99       67.09      9.24 o 
   6  -2   4      220.46      236.39      9.28 o 
   7  -2   4     1163.75     1168.48     25.51 o 
   8  -2   4      305.41      267.05     17.51 o 
   9  -2   4      114.12      103.24     13.74 o 
  10  -2   4       85.67      105.52     15.08 o 
  11  -2   4        0.54        2.29     14.55 o 
  12  -2   4        2.07        0.00     15.35 o 
 -12  -1   4       31.78      101.71     23.70 o 
 -11  -1   4      129.45      179.05     25.05 o 
 -10  -1   4       11.77        0.00     13.47 o 
  -9  -1   4       24.99       21.96      9.03 o 
  -8  -1   4       25.52       20.26      5.86 o 
  -7  -1   4       43.26       41.69      7.24 o 
  -6  -1   4     1011.78     1130.86     20.43 o 
  -5  -1   4     5126.79     5592.40     77.13 o 
  -4  -1   4     1300.57     1362.22     21.69 o 
  -3  -1   4     3608.08     3468.74     60.25 o 
  -2  -1   4      583.56      487.29     25.07 o 
  -1  -1   4    12627.10    13434.28    211.49 o 
   0  -1   4    11628.45    12182.76    191.19 o 
   1  -1   4      633.61      713.91     12.91 o 
   2  -1   4     2250.40     2112.76     49.83 o 
   3  -1   4      790.78      837.32     15.86 o 
   4  -1   4        0.98        0.05      2.84 o 
   5  -1   4     2391.35     2534.78     47.73 o 
   6  -1   4      410.97      406.32     12.28 o 
   7  -1   4      718.96      713.89     19.13 o 
   8  -1   4        5.85        0.00      5.43 o 
   9  -1   4       61.68       97.52     12.66 o 
  10  -1   4        0.35        0.00     13.74 o 
  11  -1   4       79.05       77.71     17.51 o 
  12  -1   4        4.32        0.00     14.55 o 
 -12   0   4        0.13        0.00     17.78 o 
 -11   0   4        6.05        0.00     15.08 o 
 -10   0   4       55.53       71.62     17.51 o 
  -9   0   4      331.86      331.99     12.62 o 
  -8   0   4        4.98        0.00      5.36 o 
  -7   0   4      439.68      425.62     12.34 o 
  -4   0   4      388.85      337.14     16.70 o 
  -3   0   4     2525.15     2567.98     44.72 o 
  -2   0   4     2571.29     2605.70     44.09 o 
  -1   0   4    10200.37    10457.26    164.99 o 
   0   0   4      235.02      204.60     11.44 o 
   1   0   4     5362.14     5521.55     87.35 o 
   2   0   4      450.44      413.96      8.59 o 
   3   0   4      244.67      229.18      6.55 o 
   4   0   4       42.29       55.81      4.38 o 
   5   0   4       10.99        5.90      3.75 o 
   6   0   4       14.28       25.37      5.02 o 
   7   0   4      760.99      824.90     19.98 o 
   8   0   4      126.78      138.07      9.05 o 
   9   0   4        6.64       14.38      7.64 o 
  10   0   4       40.21       28.95     14.28 o 
  11   0   4       20.17        0.00     14.01 o 
  12   0   4       74.64       59.43     19.66 o 
 -12   1   4        0.18        0.00     17.78 o 
 -11   1   4        2.18        0.00     14.55 o 
 -10   1   4       44.18       30.14      9.86 o 
  -9   1   4       25.29       20.79      6.54 o 
  -8   1   4       46.12       19.51      5.96 o 
  -7   1   4      178.05      150.48     15.62 o 
  -6   1   4       14.21       26.02      6.05 o 
  -5   1   4      424.42      396.03     19.79 o 
  -4   1   4      256.75      241.08      9.05 o 
  -3   1   4     2317.77     2309.80     40.68 o 
  -2   1   4     9023.60     9086.25    144.55 o 
  -1   1   4     3384.04     3244.10     53.16 o 
   0   1   4    12997.25    11764.90    522.80 o 
   1   1   4       76.84       61.54      2.92 o 
   2   1   4      190.17      187.39      4.99 o 
   3   1   4     1057.25     1116.08     21.25 o 
   4   1   4     1404.37     1405.64     21.82 o 
   5   1   4       39.68       67.19      5.43 o 
   6   1   4      333.02      377.04     10.11 o 
   7   1   4      162.38      150.88      7.66 o 
   8   1   4        1.84        3.63      5.03 o 
   9   1   4        1.57       28.36     11.11 o 
  10   1   4       16.85        0.00     12.93 o 
  11   1   4        0.15        0.00     14.28 o 
  12   1   4       12.39       28.19     20.74 o 
 -11   2   4       29.54        6.86     15.89 o 
 -10   2   4        0.83       16.35      8.28 o 
  -9   2   4       39.63       41.44      8.86 o 
  -8   2   4        5.47       21.17      6.46 o 
  -7   2   4       46.87       34.69      6.47 o 
  -6   2   4      391.42      377.66     13.59 o 
  -5   2   4     1488.63     1379.12     30.79 o 
  -4   2   4       63.30       87.00      6.17 o 
  -3   2   4     3205.75     3279.85     55.83 o 
  -2   2   4    99604.28   100326.94   2147.17 o 
  -1   2   4     4632.32     4581.15     74.01 o 
   0   2   4      891.10      763.03     13.89 o 
   1   2   4       24.51       31.47      2.44 o 
   2   2   4    15393.71    14654.46    385.19 o 
   3   2   4    13527.68    13987.57    182.70 o 
   4   2   4       49.74       45.02      4.48 o 
   5   2   4      248.66      293.88      8.11 o 
   6   2   4       37.60       20.88      3.69 o 
   7   2   4       88.58       67.67      8.04 o 
   8   2   4       40.76       45.79      5.98 o 
   9   2   4        2.62        0.00      6.90 o 
  10   2   4      208.57      223.62     22.90 o 
  11   2   4       26.47       61.33     17.78 o 
  12   2   4       32.91        3.81     17.78 o 
 -11   3   4        1.59       16.00     14.82 o 
 -10   3   4       75.41       94.58     16.39 o 
  -9   3   4        6.88       13.63      8.57 o 
  -8   3   4        0.57       13.33      7.59 o 
  -7   3   4       63.14       43.67      6.95 o 
  -6   3   4        7.16        0.00      4.64 o 
  -5   3   4      269.02      250.40     10.66 o 
  -4   3   4       47.92       28.19      5.93 o 
  -3   3   4        0.46        8.08      3.41 o 
  -2   3   4    11464.97    11544.79    183.02 o 
  -1   3   4      293.65      294.84      8.36 o 
   0   3   4    24723.27    24723.26    320.09 o 
   1   3   4     2655.33     2811.05     38.08 o 
   2   3   4     2650.02     2751.48     45.34 o 
   3   3   4     4136.80     4203.84     68.73 o 
   4   3   4      521.08      474.60     11.11 o 
   5   3   4        5.98        1.26      3.14 o 
   6   3   4       79.18       97.16      8.91 o 
   7   3   4       82.45       61.44     10.18 o 
   8   3   4       17.09       21.07      6.99 o 
   9   3   4       43.02       51.71      9.24 o 
  10   3   4       18.10       20.80      9.71 o 
  11   3   4        2.90       44.57     18.32 o 
  12   3   4       16.09       25.90     18.32 o 
 -11   4   4       15.46       12.22      9.58 o 
 -10   4   4      306.29      294.27     16.41 o 
  -9   4   4       60.69       90.60     10.78 o 
  -8   4   4      723.61      699.62     45.31 o 
  -7   4   4       11.77       11.65      5.82 o 
  -6   4   4    13788.17    14035.23    226.54 o 
  -5   4   4      531.72      534.59     18.92 o 
  -4   4   4     1708.55     1657.77     32.09 o 
  -3   4   4      441.26      402.77     12.98 o 
  -2   4   4     1790.78     1749.70     31.51 o 
  -1   4   4     3167.51     2984.66     89.41 o 
   0   4   4     1567.89     1474.14     21.37 o 
   1   4   4      170.63      133.13      3.99 o 
   2   4   4     1410.39     1447.22     20.96 o 
   3   4   4     1394.85     1432.05     28.19 o 
   4   4   4      730.43      670.13     11.76 o 
   5   4   4     1790.41     1786.28     27.27 o 
   6   4   4     1731.61     1648.02     26.36 o 
   7   4   4      180.44      166.78     11.08 o 
   8   4   4      584.19      495.83     18.57 o 
   9   4   4      280.72      287.90     20.67 o 
  10   4   4       23.38       24.92      9.71 o 
  11   4   4       15.00        0.00     15.62 o 
  12   4   4        0.01        0.00     16.97 o 
 -12   5   4       15.63       72.38     16.43 o 
 -11   5   4        9.67        6.10     16.97 o 
 -10   5   4       85.91       94.98     11.20 o 
  -9   5   4       27.19       31.69      8.05 o 
  -8   5   4        0.42        0.00      6.21 o 
  -7   5   4      226.35      230.97     12.47 o 
  -6   5   4      258.30      247.19     11.71 o 
  -5   5   4        2.23        9.17      5.28 o 
  -4   5   4       53.67       44.27      6.82 o 
  -3   5   4     1235.77     1305.66     28.04 o 
  -2   5   4      170.83      170.07      7.04 o 
  -1   5   4     1989.13     1881.61     33.20 o 
   0   5   4       82.74       71.66      4.14 o 
   1   5   4     1269.67     1192.93     18.07 o 
   2   5   4      437.60      416.38      8.80 o 
   3   5   4       48.74       55.71      5.24 o 
   4   5   4      278.26      255.51     10.37 o 
   5   5   4      365.19      386.45     14.74 o 
   6   5   4     1140.91     1030.92     25.42 o 
   7   5   4      130.62      214.77     12.76 o 
   8   5   4      205.79      192.05     13.49 o 
   9   5   4       51.13       79.32     11.11 o 
  10   5   4      166.13      153.48     15.04 o 
  11   5   4       17.40        0.00     10.94 o 
  12   5   4        0.51        0.00     18.32 o 
 -10   6   4      592.05      460.11     19.78 o 
  -9   6   4      329.44      343.89     16.63 o 
  -8   6   4     2557.38     2251.66     46.56 o 
  -7   6   4        8.40       23.33      6.74 o 
  -6   6   4      284.83      292.25     23.75 o 
  -5   6   4      424.05      431.41     14.07 o 
  -4   6   4       86.00       65.53      6.00 o 
  -3   6   4     4500.11     4640.73     78.25 o 
  -2   6   4       19.72       25.81      3.90 o 
  -1   6   4      338.40      283.90      8.76 o 
   0   6   4      439.24      405.39     14.96 o 
   1   6   4     1518.17     1673.43     24.75 o 
   2   6   4      663.63      640.84     23.01 o 
   3   6   4     2478.48     2681.22     49.43 o 
   4   6   4     1012.39      957.07     22.38 o 
   5   6   4      523.11      414.29     40.91 o 
   6   6   4      365.59      377.49     20.12 o 
   7   6   4      384.01      382.82     16.18 o 
   8   6   4      104.77      131.19     12.42 o 
   9   6   4        2.78        0.00      8.74 o 
  10   6   4      347.91      354.72     20.25 o 
  11   6   4       84.01      117.70     15.61 o 
  12   6   4       56.58       42.67     22.63 o 
 -11   7   4       81.18      118.86     17.51 o 
  -9   7   4      976.56      910.95     26.50 o 
  -8   7   4      538.26      505.97     20.89 o 
  -7   7   4      165.49      166.13     21.99 o 
  -6   7   4       33.76       23.63      6.66 o 
  -5   7   4      272.48      276.10     13.53 o 
  -4   7   4      184.28      205.40      9.70 o 
  -3   7   4     5325.48     5659.06     94.62 o 
  -2   7   4     1577.38     1571.94     30.28 o 
  -1   7   4      256.03      275.35      9.14 o 
   0   7   4       30.28       23.97      3.80 o 
   1   7   4       43.04       63.43      3.79 o 
   2   7   4      861.96      882.26     17.67 o 
   3   7   4    27462.81    30039.79    491.48 o 
   4   7   4      137.81      149.76      9.24 o 
   5   7   4      187.96      199.10     17.49 o 
   6   7   4       52.35       53.77      7.89 o 
   7   7   4        3.62        0.12     11.22 o 
   8   7   4      778.88      777.41     24.81 o 
   9   7   4      306.05      338.11     56.20 o 
  10   7   4       63.37       61.25     13.31 o 
  11   7   4       14.96       35.94     13.46 o 
 -11   8   4       23.78       54.10     14.55 o 
 -10   8   4       34.39       54.48     14.55 o 
  -9   8   4      167.61      160.69     13.52 o 
  -8   8   4      377.24      401.26     17.45 o 
  -7   8   4      437.79      449.30     17.11 o 
  -6   8   4      165.43      156.59     10.37 o 
  -5   8   4       33.12       28.54      5.10 o 
  -4   8   4      262.63      291.52     11.59 o 
  -3   8   4       97.01      101.33      7.24 o 
  -2   8   4      404.79      356.75     26.39 o 
  -1   8   4     1381.21     1314.21     26.16 o 
   0   8   4     1547.16     1669.84     31.34 o 
   1   8   4     3629.86     3503.67     49.29 o 
   2   8   4     1727.94     1778.75     27.01 o 
   3   8   4      338.09      452.62     14.19 o 
   4   8   4      177.88      197.29     10.46 o 
   5   8   4        7.23        8.56      6.38 o 
   6   8   4        9.74       22.01     14.52 o 
   7   8   4      118.19      123.47     15.84 o 
   8   8   4     1947.56     1858.73     42.91 o 
   9   8   4        4.87        2.55     10.00 o 
  10   8   4      192.44      248.58     18.14 o 
  11   8   4       30.32       95.70     16.37 o 
 -11   9   4        6.25        4.57     14.55 o 
 -10   9   4        3.93        0.00     10.77 o 
  -9   9   4        0.40        0.00     10.24 o 
  -8   9   4        0.05        0.00      7.44 o 
  -7   9   4       35.56       21.82      7.52 o 
  -6   9   4       69.60       80.57      8.08 o 
  -5   9   4      309.32      335.69     13.46 o 
  -4   9   4      145.44      220.23     10.89 o 
  -3   9   4      230.05      235.25     10.43 o 
  -2   9   4       10.32       12.95      4.00 o 
  -1   9   4     4780.93     4406.97     74.87 o 
   0   9   4        2.63        0.00      3.88 o 
   1   9   4       83.91       82.65     17.49 o 
   2   9   4       41.86       52.36      4.14 o 
   3   9   4       73.11       69.04      6.92 o 
   4   9   4       58.78       90.13     13.86 o 
   5   9   4       17.39       26.10      6.86 o 
   6   9   4      970.68      860.94     24.08 o 
   7   9   4       11.52       10.12     15.40 o 
   8   9   4       26.46       42.86     10.67 o 
   9   9   4      117.42      104.64     13.23 o 
  10   9   4       24.13       37.63     12.98 o 
  11   9   4       48.63       86.52     16.41 o 
 -11  10   4       37.48       21.71     14.28 o 
 -10  10   4      109.30      106.67     17.24 o 
  -9  10   4       11.80       45.33     12.93 o 
  -8  10   4       56.09       31.13      8.05 o 
  -7  10   4       72.81       77.33     12.66 o 
  -6  10   4        8.37        4.57      5.94 o 
  -5  10   4        0.58        4.31      5.04 o 
  -4  10   4       19.10       13.42      5.37 o 
  -3  10   4      454.23      541.45     15.95 o 
  -2  10   4      557.29      536.76     21.82 o 
  -1  10   4     1210.91     1218.67     30.35 o 
   0  10   4       38.83       51.62     12.32 o 
   1  10   4      235.11      216.04     12.98 o 
   2  10   4      327.04      339.26      9.22 o 
   3  10   4       62.66       88.94     13.64 o 
   4  10   4       13.43       18.59      6.38 o 
   5  10   4      121.12      146.47     11.19 o 
   6  10   4       29.93       24.03      7.89 o 
   7  10   4       41.29       46.91     13.42 o 
   8  10   4      129.37      101.48     12.15 o 
   9  10   4        6.18       38.09     18.04 o 
  10  10   4      193.77      261.77     19.87 o 
  11  10   4       15.21        0.00     20.74 o 
 -10  11   4        0.73        9.52     12.93 o 
  -9  11   4       11.59        0.00     11.85 o 
  -8  11   4        1.75       22.86     11.85 o 
  -7  11   4        8.59       21.92      7.04 o 
  -6  11   4      151.08      162.88     13.09 o 
  -5  11   4        1.83        0.00      5.70 o 
  -4  11   4      346.54      310.75     15.51 o 
  -3  11   4      259.98      279.83     12.53 o 
  -2  11   4      923.90      904.65     38.16 o 
  -1  11   4        0.18        0.00      4.33 o 
   0  11   4       25.34       14.44      4.66 o 
   1  11   4        0.00        0.00      4.01 o 
   2  11   4     1382.40     1378.40     27.89 o 
   3  11   4      268.56      226.28     35.96 o 
   4  11   4      252.99      255.43     13.54 o 
   5  11   4       25.85        9.00      6.93 o 
   6  11   4      307.51      313.60     45.20 o 
   7  11   4      157.79      208.60     14.80 o 
   8  11   4        7.23        2.31      9.51 o 
   9  11   4        4.54        0.00     12.87 o 
  10  11   4       39.44       41.50     14.11 o 
 -10  12   4        4.43       30.48     15.08 o 
  -9  12   4        0.40       60.95     16.16 o 
  -8  12   4       10.96       24.00     11.31 o 
  -7  12   4       86.08       66.76      9.22 o 
  -6  12   4        0.20        0.00      6.63 o 
  -5  12   4        0.03        0.00     12.65 o 
  -4  12   4       92.57       75.04      8.24 o 
  -3  12   4      310.12      286.46     13.16 o 
  -2  12   4        0.74       16.72      5.62 o 
  -1  12   4        7.30        0.00      6.93 o 
   0  12   4      241.75      243.17     11.12 o 
   1  12   4      332.80      294.99     12.65 o 
   2  12   4        0.62        0.00     13.31 o 
   3  12   4      173.12      154.09     22.65 o 
   4  12   4       24.30       24.95      7.29 o 
   5  12   4       15.04       18.95      7.70 o 
   6  12   4       13.12       18.74      7.97 o 
   7  12   4      156.09      146.62     13.98 o 
   8  12   4        5.61        0.00      9.20 o 
   9  12   4       27.39       18.64     12.89 o 
  10  12   4        0.13       10.52     13.30 o 
  -9  13   4        0.51       27.43     12.93 o 
  -8  13   4       28.46       51.05     14.55 o 
  -7  13   4        3.44       35.43     14.55 o 
  -6  13   4       51.62       55.11      8.73 o 
  -5  13   4       96.90       96.04      9.93 o 
  -4  13   4      276.86      343.47     33.21 o 
  -3  13   4       10.53        0.00     13.53 o 
  -2  13   4       56.51       61.00      9.24 o 
  -1  13   4        5.26        0.00      4.66 o 
   0  13   4       84.67       79.17      7.99 o 
   1  13   4        0.08        0.00      4.47 o 
   2  13   4       32.03       12.19      8.62 o 
   3  13   4      130.86      114.67     14.82 o 
   4  13   4       69.73       90.46     12.32 o 
   5  13   4       46.52       27.60      8.93 o 
   6  13   4       16.11       48.59     13.09 o 
   7  13   4       61.42       59.39     13.97 o 
   8  13   4       70.90       62.13     17.16 o 
   9  13   4        2.24       24.41     14.85 o 
  -9  14   4        0.56        0.00     11.85 o 
  -8  14   4       49.16       48.38     15.35 o 
  -7  14   4       41.98        0.00     13.20 o 
  -6  14   4       26.06       48.43      9.20 o 
  -5  14   4      217.49      241.12     14.62 o 
  -4  14   4       30.28       39.97      7.89 o 
  -3  14   4        0.02        0.00      6.28 o 
  -2  14   4       98.82      114.84     10.00 o 
  -1  14   4     5313.37     4918.46    126.87 o 
   0  14   4      156.90      150.37     11.30 o 
   1  14   4     1022.12      899.29     22.97 o 
   2  14   4      304.59      260.95     21.28 o 
   3  14   4        0.07        8.76     10.24 o 
   4  14   4       51.21       11.43     10.51 o 
   5  14   4       23.92       26.79      8.78 o 
   6  14   4       29.82       44.46     10.93 o 
   7  14   4      125.09      138.53     14.62 o 
   8  14   4        0.75        0.00     14.85 o 
   9  14   4        1.87       22.48     18.04 o 
  -8  15   4        0.07       54.10     18.32 o 
  -7  15   4       13.42        0.00     10.24 o 
  -6  15   4       37.33       52.95     16.97 o 
  -5  15   4      223.62      206.54     14.44 o 
  -4  15   4       46.97       31.39      8.51 o 
  -3  15   4      180.30      213.48     13.81 o 
  -2  15   4        0.53        0.00      6.73 o 
  -1  15   4     2379.14     2453.33     71.92 o 
   0  15   4      127.48      116.03      9.74 o 
   1  15   4       46.39       68.57     14.01 o 
   2  15   4      395.50      413.71     27.21 o 
   3  15   4      195.74      201.52     20.74 o 
   4  15   4      307.01      289.90     25.05 o 
   5  15   4        1.06       19.05     12.93 o 
   6  15   4        4.70        5.91      9.80 o 
   7  15   4        6.54       16.41     11.39 o 
   8  15   4       20.34       19.50     12.67 o 
  -8  16   4        0.05        0.00     16.97 o 
  -7  16   4        0.26        0.00     15.08 o 
  -6  16   4        3.84       30.10     15.89 o 
  -5  16   4       19.64        3.45      8.86 o 
  -4  16   4      153.03      162.50     13.38 o 
  -3  16   4       80.68       64.50     10.20 o 
  -2  16   4        3.65       15.64      8.74 o 
  -1  16   4       35.79       34.99      7.92 o 
   0  16   4      205.73      208.23     14.63 o 
   1  16   4      199.88      216.38     22.09 o 
   2  16   4      785.90      798.85     36.10 o 
   3  16   4        4.58        0.38     11.85 o 
   4  16   4       44.53       36.57     14.55 o 
   5  16   4       23.02       32.38     14.01 o 
   6  16   4        2.56       50.67     20.20 o 
   7  16   4        3.08       14.65     12.92 o 
   8  16   4       29.41       40.67     14.75 o 
  -7  17   4        1.87       12.57     17.51 o 
  -6  17   4        1.79        3.05     16.16 o 
  -5  17   4      157.36      201.52     23.17 o 
  -4  17   4       52.24       73.19     11.42 o 
  -3  17   4       36.07       34.84     14.63 o 
  -2  17   4       53.66       74.08     22.87 o 
  -1  17   4       18.56        2.10      7.29 o 
   0  17   4       20.76        2.67     12.12 o 
   1  17   4       56.01       78.48     16.43 o 
   2  17   4       25.65        0.00     13.20 o 
   3  17   4       72.36       43.43     16.43 o 
   4  17   4       65.68      100.19     19.93 o 
   5  17   4       43.94       70.86     18.86 o 
   6  17   4       44.48       67.05     21.82 o 
   7  17   4        0.90       41.14     22.36 o 
  -6  18   4       16.76       65.52     19.93 o 
  -5  18   4        0.03       25.90     16.97 o 
  -4  18   4        1.31        0.00     10.32 o 
  -3  18   4      114.18      120.51     13.90 o 
  -2  18   4        7.40        0.00     18.15 o 
  -1  18   4        7.78       20.19     13.47 o 
   0  18   4       12.15        8.00     13.20 o 
   1  18   4        8.37       29.33     15.08 o 
   2  18   4        6.24        2.29     14.01 o 
   3  18   4       88.27       73.14     16.97 o 
   4  18   4        0.58        0.00     13.47 o 
   5  18   4       18.11       47.24     17.51 o 
   6  18   4        7.46        0.00     18.32 o 
  -5  19   4        7.56        0.00     17.78 o 
  -4  19   4        2.15       30.48     16.97 o 
  -3  19   4       27.03       44.00     12.76 o 
  -2  19   4       30.09       62.30     12.17 o 
  -1  19   4        3.11        0.00     12.66 o 
   0  19   4        4.80       23.24     14.55 o 
   1  19   4        9.40       11.05     14.01 o 
   2  19   4       23.05       48.38     16.16 o 
   3  19   4        4.55       49.14     19.13 o 
   4  19   4       23.01       44.19     18.32 o 
   5  19   4       16.85       59.81     21.82 o 
  -3  20   4        5.39        3.81     11.43 o 
  -2  20   4        0.23       24.38     17.78 o 
  -1  20   4        0.40       19.05     16.70 o 
   0  20   4        0.31       39.62     16.97 o 
   1  20   4        1.05        0.00     16.16 o 
   2  20   4        7.66       23.62     18.59 o 
   3  20   4        3.66       22.10     18.32 o 
  -3 -18   5        0.62        0.00     17.24 o 
  -2 -18   5        3.22       19.43     17.51 o 
  -1 -18   5        4.67        0.00     15.35 o 
   2 -18   5        0.00       32.76     18.59 o 
   3 -18   5        3.12        0.00     16.43 o 
  -4 -17   5       17.15       14.48     20.74 o 
  -3 -17   5        0.82        0.00     15.89 o 
  -2 -17   5        0.15        0.00     16.70 o 
  -1 -17   5        2.54       12.57     16.16 o 
   0 -17   5       13.86        0.00     15.62 o 
   1 -17   5        9.39        0.00     14.28 o 
   2 -17   5        7.41        6.48     14.01 o 
   3 -17   5        4.02        0.00     14.55 o 
   4 -17   5        4.25        0.00     15.35 o 
   5 -17   5      169.10      128.76     23.17 o 
  -6 -16   5       50.10       98.29     25.05 o 
  -5 -16   5        4.60       16.00     16.97 o 
  -4 -16   5      110.38      171.05     24.78 o 
  -3 -16   5       22.87       64.00     19.66 o 
  -2 -16   5       34.05       40.38     16.70 o 
  -1 -16   5        0.01       25.90     14.28 o 
   0 -16   5       18.95        9.50     20.45 o 
   1 -16   5       18.63       41.52     14.55 o 
   2 -16   5       18.57        4.19     13.47 o 
   3 -16   5        9.76        0.38     14.82 o 
   4 -16   5      123.89      126.48     20.47 o 
   5 -16   5       28.66       59.43     19.13 o 
   6 -16   5       50.13       54.10     19.13 o 
  -7 -15   5       12.59       54.48     23.70 o 
  -6 -15   5       52.19       34.67     19.93 o 
  -5 -15   5       16.53        0.00     14.55 o 
  -4 -15   5       17.89        0.00     14.55 o 
  -3 -15   5        2.97        9.90     14.82 o 
  -2 -15   5      184.80      191.62     22.09 o 
  -1 -15   5       10.08       14.10     13.74 o 
   0 -15   5       28.76       30.68      9.97 o 
   1 -15   5      227.94      253.03     15.22 o 
   2 -15   5      656.50      675.43     32.59 o 
   3 -15   5      150.40      145.90     19.66 o 
   4 -15   5       78.40      102.48     18.86 o 
   5 -15   5       13.44        0.00     14.28 o 
   6 -15   5       17.38        0.38     16.70 o 
   7 -15   5        0.28       58.29     20.20 o 
  -7 -14   5        0.14        0.00     20.20 o 
  -6 -14   5        1.12        1.14     14.82 o 
  -5 -14   5        3.86       38.86     16.70 o 
  -4 -14   5        2.03       24.00     14.28 o 
  -3 -14   5      102.96      101.71     19.39 o 
  -2 -14   5       11.39       30.86     12.66 o 
  -1 -14   5      734.36      728.82     23.12 o 
   0 -14   5      766.25      860.93     24.64 o 
   1 -14   5      276.22      315.98     29.25 o 
   2 -14   5      641.33      691.05     31.79 o 
   3 -14   5      123.52      159.24     19.13 o 
   4 -14   5       89.90       83.05     16.97 o 
   5 -14   5        0.13        0.00     11.04 o 
   6 -14   5       24.54       51.05     17.51 o 
   7 -14   5       38.45       26.67     17.78 o 
   8 -14   5        3.77       11.43     15.89 o 
  -8 -13   5        1.93        0.00     18.86 o 
  -7 -13   5        3.76        8.38     18.59 o 
  -6 -13   5        0.37       28.19     16.16 o 
  -5 -13   5       36.11        0.00     14.28 o 
  -4 -13   5       42.12       82.29     17.51 o 
  -3 -13   5        3.89        0.00     12.39 o 
  -2 -13   5      165.62      145.78     12.03 o 
  -1 -13   5       44.28       52.79      9.31 o 
   0 -13   5        1.86        0.00     11.88 o 
   1 -13   5      119.81      117.94     11.32 o 
   2 -13   5      412.31      447.79     32.44 o 
   3 -13   5      523.85      553.90     28.55 o 
   4 -13   5        0.88        0.00      9.97 o 
   5 -13   5       13.09        1.52     12.12 o 
   6 -13   5       59.18       78.48     17.24 o 
   7 -13   5       25.93       30.86     16.70 o 
   8 -13   5       12.61        0.00     14.55 o 
   9 -13   5        5.31        0.00     14.82 o 
  -9 -12   5        0.06        0.00     16.97 o 
  -8 -12   5        1.80       16.76     18.05 o 
  -7 -12   5        0.20        0.00     10.77 o 
  -6 -12   5        4.89        0.00     13.20 o 
  -5 -12   5        2.24        1.90     10.24 o 
  -4 -12   5       27.21       39.62     14.55 o 
  -3 -12   5      299.45      345.14     25.32 o 
  -2 -12   5      863.61      892.33     24.11 o 
  -1 -12   5      275.50      292.49     14.43 o 
   0 -12   5      231.45      243.83     12.83 o 
   1 -12   5       29.84       28.33      7.70 o 
   2 -12   5      136.32      133.39     10.75 o 
   3 -12   5       39.06       22.48     12.12 o 
   4 -12   5       39.33       28.57     12.12 o 
   5 -12   5      211.65      285.71     23.44 o 
   6 -12   5       10.30       24.38     13.20 o 
   7 -12   5        2.60        0.00     11.58 o 
   8 -12   5       14.17       19.05     15.08 o 
   9 -12   5        3.33       62.10     19.39 o 
  -9 -11   5        0.47        0.00     18.05 o 
  -8 -11   5      119.83       89.14     20.74 o 
  -7 -11   5       58.60       81.52     18.32 o 
  -6 -11   5        5.02       18.67     14.28 o 
  -5 -11   5      380.36      368.76     27.75 o 
  -4 -11   5      833.46      880.76     38.25 o 
  -3 -11   5     2278.92     2164.08     43.87 o 
  -2 -11   5      818.96      807.92     21.90 o 
  -1 -11   5       26.24       61.53     16.61 o 
   0 -11   5      257.58      248.46     12.28 o 
   1 -11   5      109.99       87.48      8.46 o 
   2 -11   5        2.58       11.89      6.38 o 
   3 -11   5      516.50      462.42     19.24 o 
   4 -11   5     2179.85     2120.76     61.96 o 
   5 -11   5        0.00        8.38     11.31 o 
   6 -11   5      149.78      166.48     18.86 o 
   7 -11   5       10.34       31.62     12.66 o 
   8 -11   5       31.30        0.00     12.12 o 
   9 -11   5       28.90       50.29     18.05 o 
  10 -11   5        0.48       31.62     18.05 o 
 -10 -10   5        1.60        0.00     21.55 o 
  -9 -10   5        0.00        0.00     19.93 o 
  -8 -10   5        0.06        0.00     16.16 o 
  -7 -10   5      311.52      308.19     28.28 o 
  -6 -10   5      146.15      190.48     22.63 o 
  -5 -10   5      472.04      447.24     29.09 o 
  -4 -10   5       12.93        0.00      9.70 o 
  -3 -10   5        5.35       11.05     10.23 o 
  -2 -10   5        2.62       16.99     10.34 o 
  -1 -10   5      417.50      459.05     23.70 o 
   0 -10   5      447.39      435.71     21.22 o 
   1 -10   5       33.14       21.98      5.51 o 
   2 -10   5       23.84       48.15      6.28 o 
   3 -10   5      482.02      487.78     15.69 o 
   4 -10   5       79.56      102.86     13.47 o 
   5 -10   5      209.67      215.62     19.66 o 
   6 -10   5      252.91      277.71     21.82 o 
   7 -10   5        1.84        0.00      9.97 o 
   8 -10   5      214.01      250.28     24.51 o 
   9 -10   5        1.55        0.00     12.93 o 
  10 -10   5        0.84       14.48     14.55 o 
 -10  -9   5        5.89        0.00     19.13 o 
  -9  -9   5       59.76       14.10     18.32 o 
  -8  -9   5      709.79      747.05     42.83 o 
  -7  -9   5      114.10      101.33     20.20 o 
  -6  -9   5      210.19      228.19     23.17 o 
  -5  -9   5      265.31      259.81     22.09 o 
  -4  -9   5      138.40      142.78     15.18 o 
  -3  -9   5      106.82      137.09      9.45 o 
  -2  -9   5        2.38        0.00      4.85 o 
  -1  -9   5      281.69      253.33     17.51 o 
   0  -9   5        0.79        4.56      5.13 o 
   1  -9   5      721.10      706.14     18.10 o 
   2  -9   5       39.76       43.97      6.49 o 
   3  -9   5      116.27      170.60      9.24 o 
   4  -9   5        0.62        5.55      5.31 o 
   5  -9   5      110.43       95.62     13.47 o 
   6  -9   5       19.02        7.62     11.04 o 
   7  -9   5      473.03      446.47     26.94 o 
   8  -9   5       88.25      123.05     17.24 o 
   9  -9   5        5.56        3.05     12.93 o 
  10  -9   5        7.25        7.62     13.47 o 
 -10  -8   5       90.51      128.00     26.13 o 
  -9  -8   5        4.74       13.71     17.78 o 
  -8  -8   5       40.92       27.43     16.16 o 
  -7  -8   5      574.85      593.52     35.56 o 
  -6  -8   5      200.05      211.81     21.01 o 
  -5  -8   5       76.54       81.19      8.80 o 
  -4  -8   5      139.95      132.80      8.80 o 
  -3  -8   5      729.63      768.42     19.15 o 
  -2  -8   5      440.14      442.91     14.29 o 
   0  -8   5     1710.12     1740.34     33.95 o 
   1  -8   5      615.00      606.56     19.68 o 
   2  -8   5       82.33      105.95      7.31 o 
   3  -8   5      338.47      345.63     11.71 o 
   4  -8   5      640.73      672.09     32.99 o 
   5  -8   5       73.66       67.81     11.58 o 
   6  -8   5      101.51      103.24     13.20 o 
   7  -8   5      265.36      279.62     22.09 o 
   8  -8   5      117.46      139.05     17.78 o 
   9  -8   5       28.79       59.81     15.89 o 
  10  -8   5       96.18       67.81     17.24 o 
  11  -8   5      109.71      139.81     22.09 o 
 -11  -7   5       81.07       78.10     24.51 o 
 -10  -7   5       98.23      128.38     22.90 o 
  -9  -7   5       13.72       72.00     20.47 o 
  -8  -7   5       11.27       37.33     16.97 o 
  -7  -7   5      585.75      565.71     33.67 o 
  -6  -7   5        3.66       10.92      7.05 o 
  -5  -7   5       32.30       60.79      5.43 o 
  -4  -7   5      463.01      459.22     19.46 o 
  -3  -7   5       39.59       63.87      6.47 o 
  -2  -7   5      758.31      756.32     18.29 o 
  -1  -7   5     2186.74     2321.52     63.30 o 
   0  -7   5      825.87      980.16     21.31 o 
   1  -7   5       11.70       39.07      5.14 o 
   2  -7   5     2111.81     2040.48     37.81 o 
   3  -7   5     1292.39     1408.99     27.82 o 
   4  -7   5      377.90      389.73     12.14 o 
   5  -7   5      399.92      396.19     21.28 o 
   6  -7   5      185.88      155.43     14.55 o 
   7  -7   5      163.64      182.86     17.51 o 
   8  -7   5       71.34       81.90     14.28 o 
   9  -7   5       29.70       13.71     11.85 o 
  10  -7   5        3.18        3.81     12.93 o 
  11  -7   5       56.83      125.33     19.93 o 
 -11  -6   5       28.68       14.48     20.20 o 
 -10  -6   5        5.82        4.95     16.43 o 
  -9  -6   5      110.97      131.81     21.01 o 
  -8  -6   5       10.55        0.00     14.01 o 
  -7  -6   5        7.27        1.90     11.85 o 
  -6  -6   5        4.17        0.06      6.28 o 
  -5  -6   5        0.27        7.15      3.87 o 
  -4  -6   5       92.14      105.60     11.46 o 
  -3  -6   5      923.83      933.56     33.54 o 
  -2  -6   5       30.69       40.63      5.41 o 
  -1  -6   5      489.78      584.38     22.09 o 
   0  -6   5      653.38      604.13     14.84 o 
   1  -6   5     1549.87     1405.52     34.31 o 
   2  -6   5     5897.46     6066.53     99.78 o 
   3  -6   5       65.52       68.10      5.23 o 
   4  -6   5        3.63        6.59      5.06 o 
   5  -6   5        6.83        0.25      3.85 o 
   6  -6   5      457.42      446.09     22.90 o 
   7  -6   5      145.66      136.38     14.55 o 
   8  -6   5      165.51      153.90     17.51 o 
   9  -6   5        0.03       28.57     12.93 o 
  10  -6   5       10.97        0.00     12.12 o 
  11  -6   5       16.48       27.81     15.62 o 
 -11  -5   5      106.81       71.62     22.36 o 
 -10  -5   5       24.70        0.00     16.16 o 
  -9  -5   5        5.76        0.00     13.20 o 
  -8  -5   5       49.14       19.43     13.20 o 
  -7  -5   5        0.46        0.76     10.51 o 
  -6  -5   5      557.63      564.56     29.53 o 
  -5  -5   5       61.93       47.52      8.16 o 
  -4  -5   5       69.19       79.55      4.96 o 
  -3  -5   5      179.15      167.77      8.17 o 
  -2  -5   5     1441.67     1281.33     25.47 o 
  -1  -5   5     1182.82     1160.61     44.21 o 
   0  -5   5     2807.19     2723.90     47.30 o 
   1  -5   5     2922.21     2779.23     47.90 o 
   2  -5   5      165.88      162.41      6.58 o 
   3  -5   5        3.54        7.70      3.14 o 
   4  -5   5        6.08        7.27      5.83 o 
   5  -5   5       93.31      113.48      7.37 o 
   6  -5   5       25.12       64.76     10.51 o 
   7  -5   5      481.76      420.19     22.90 o 
   8  -5   5       77.18       77.33     13.20 o 
   9  -5   5        2.53        6.86     10.51 o 
  10  -5   5       50.75       69.33     15.08 o 
  11  -5   5       51.34       17.14     15.08 o 
 -11  -4   5        1.02        0.00     14.28 o 
 -10  -4   5       35.15       23.24     16.97 o 
  -9  -4   5       34.60       15.24     14.55 o 
  -8  -4   5        0.48        0.00      8.89 o 
  -7  -4   5       79.03       88.23     10.26 o 
  -6  -4   5      199.23      190.81     10.12 o 
  -5  -4   5       18.91        0.43      5.10 o 
  -4  -4   5       44.70       41.06      4.76 o 
  -3  -4   5        4.35        3.91      2.74 o 
  -2  -4   5      326.08      218.72     43.11 o 
  -1  -4   5      420.95      407.49     10.92 o 
   0  -4   5      841.74      837.31     17.43 o 
   1  -4   5      168.31      205.42      7.04 o 
   2  -4   5      368.85      395.52      9.71 o 
   3  -4   5      109.20      106.20      4.71 o 
   4  -4   5       87.49      106.27      4.89 o 
   5  -4   5       18.97       39.13      4.16 o 
   6  -4   5       23.48       30.32      4.98 o 
   7  -4   5       33.01       24.00      9.70 o 
   8  -4   5      354.94      361.90     22.09 o 
   9  -4   5        0.17        0.00      9.70 o 
  10  -4   5        8.16       14.48     11.58 o 
  11  -4   5       48.75      110.48     17.78 o 
 -12  -3   5        0.04        0.00     19.39 o 
 -11  -3   5        4.82       12.95     18.05 o 
 -10  -3   5      272.67      314.28     29.09 o 
  -9  -3   5      366.50      380.57     28.01 o 
  -8  -3   5        6.72        0.00     10.51 o 
  -7  -3   5        8.41       13.33      5.51 o 
  -6  -3   5      208.17      214.50     13.58 o 
  -5  -3   5      107.46      127.00      7.46 o 
  -4  -3   5      493.10      523.48     15.23 o 
  -3  -3   5       27.78       33.32      5.82 o 
  -1  -3   5      731.65      732.83     15.56 o 
   0  -3   5      112.29       79.68      4.72 o 
   1  -3   5     1884.42     1845.50     32.09 o 
   2  -3   5      390.88      383.62      8.91 o 
   3  -3   5       32.51       12.16      4.84 o 
   4  -3   5     1579.90     1405.97     25.58 o 
   5  -3   5       19.68       18.98      3.79 o 
   6  -3   5        1.43        0.80      4.01 o 
   7  -3   5       21.05       43.81      9.70 o 
   8  -3   5       58.11       74.67     12.12 o 
   9  -3   5      132.12       70.48     13.20 o 
  10  -3   5       37.22       90.29     15.35 o 
  12  -3   5        9.29       19.05     19.13 o 
 -12  -2   5        0.37        1.52     19.39 o 
 -11  -2   5        0.09       14.10     18.05 o 
 -10  -2   5        2.71        4.57     15.08 o 
  -9  -2   5        3.51        0.00     11.58 o 
  -8  -2   5      218.10      249.25     13.32 o 
  -7  -2   5      134.35      133.64      7.54 o 
  -6  -2   5      338.56      323.99      9.76 o 
  -5  -2   5       41.09       45.64      4.30 o 
  -4  -2   5       17.35       29.97      3.57 o 
  -3  -2   5     2026.27     1967.56     36.23 o 
  -2  -2   5      571.79      445.73     32.99 o 
  -1  -2   5       39.75       33.30      4.95 o 
   0  -2   5     2508.76     2462.90     41.50 o 
   1  -2   5        1.69        0.00      4.95 o 
   2  -2   5    14759.49    15652.14    339.41 o 
   3  -2   5        5.57       25.90      5.39 o 
   4  -2   5      152.71       97.17      5.94 o 
   5  -2   5      587.24      636.26     14.57 o 
   6  -2   5       28.49       54.17     12.65 o 
   7  -2   5      568.87      590.59     16.05 o 
   8  -2   5      157.58      210.67     16.16 o 
   9  -2   5        4.13        0.00      9.16 o 
  10  -2   5       70.79       81.14     13.74 o 
  11  -2   5        2.87        6.86     15.35 o 
  12  -2   5        3.14        0.00     16.97 o 
 -12  -1   5       22.76        0.00     18.86 o 
 -11  -1   5        0.54        0.00     15.35 o 
 -10  -1   5       79.42       92.57     18.05 o 
  -9  -1   5       16.84        0.00     11.85 o 
  -8  -1   5       20.18       18.10      5.78 o 
  -7  -1   5       58.68       63.35      6.06 o 
  -6  -1   5       42.81       53.74      5.33 o 
  -5  -1   5       76.89      106.54      5.65 o 
  -4  -1   5     4959.35     5094.56     87.78 o 
  -3  -1   5      412.00      362.48     12.10 o 
  -2  -1   5    12191.32    12694.46    166.25 o 
  -1  -1   5    11086.28    11347.14    179.45 o 
   0  -1   5    41765.88    43370.70    675.56 o 
   1  -1   5     3225.66     3295.10     54.55 o 
   2  -1   5     1009.17      947.81     25.32 o 
   3  -1   5     1240.70     1148.08     20.59 o 
   4  -1   5      905.94      913.94     17.86 o 
   5  -1   5     2252.18     2491.26     43.52 o 
   6  -1   5      856.49      946.61     20.56 o 
   7  -1   5      184.54      195.91      9.61 o 
   8  -1   5        0.36        0.00      7.54 o 
   9  -1   5      150.05      185.14     16.43 o 
  10  -1   5        8.95       49.14     15.35 o 
  11  -1   5      105.00       99.05     19.66 o 
  12  -1   5       11.74        1.14     16.97 o 
 -12   0   5        8.57        0.00     18.32 o 
 -11   0   5        0.77        0.00     15.89 o 
 -10   0   5      130.62      138.29     20.74 o 
  -9   0   5       64.43       74.29      9.89 o 
  -8   0   5       35.13       27.66      6.50 o 
  -7   0   5       82.20       97.37      6.92 o 
  -6   0   5     4401.92     4531.32     81.40 o 
  -5   0   5      333.66      285.33     17.78 o 
  -4   0   5      120.40      116.96     11.00 o 
  -3   0   5       46.50       54.95      4.66 o 
  -2   0   5       97.29       80.58      4.95 o 
  -1   0   5     2583.16     2382.09     40.12 o 
   0   0   5      171.18      130.95      7.59 o 
   1   0   5      618.40      548.40     10.51 o 
   2   0   5     4680.25     4704.67     75.39 o 
   3   0   5     1756.20     1713.64     29.62 o 
   4   0   5      178.11      177.04     20.78 o 
   5   0   5     2631.33     2653.84     46.07 o 
   6   0   5      257.69      243.80      9.43 o 
   7   0   5     3211.15     3382.16     59.66 o 
   8   0   5        0.19        1.25      4.96 o 
   9   0   5       44.24       33.05     11.55 o 
  10   0   5        2.79        0.00     13.20 o 
  11   0   5       52.91       17.90     15.89 o 
  12   0   5       35.82       67.81     19.13 o 
 -12   1   5        5.83       66.29     22.63 o 
 -11   1   5       62.30       27.81     18.05 o 
 -10   1   5       25.08       26.15     10.08 o 
  -9   1   5       10.57        0.00      5.86 o 
  -8   1   5        6.44        0.00      5.37 o 
  -7   1   5       72.02       89.18     17.27 o 
  -6   1   5      523.58      536.16     28.81 o 
  -5   1   5     2383.90     2346.38     55.65 o 
  -4   1   5      276.89      266.86      9.77 o 
  -3   1   5       14.93       12.98     10.78 o 
  -2   1   5     2964.73     2947.38     49.90 o 
  -1   1   5     7313.85     7285.18    116.04 o 
   0   1   5     5489.40     5498.67     88.22 o 
   1   1   5     7049.17     7104.75     93.26 o 
   2   1   5    14744.17    15297.43    199.01 o 
   3   1   5      997.82     1018.51     16.08 o 
   4   1   5      706.89      641.58     20.61 o 
   5   1   5      699.76      770.94     14.42 o 
   6   1   5        2.68        0.00      3.41 o 
   7   1   5      443.33      463.14     12.27 o 
   8   1   5      464.18      448.80     12.59 o 
   9   1   5       47.91       54.48     14.28 o 
  10   1   5        3.56        0.00     14.01 o 
  11   1   5      269.11      292.19     26.67 o 
  12   1   5        7.23        0.00     16.16 o 
 -12   2   5       11.91       19.43     20.47 o 
 -11   2   5        1.59       17.90     16.70 o 
 -10   2   5       13.24       29.12      9.64 o 
  -9   2   5        1.98        0.00      7.57 o 
  -8   2   5       68.12       75.22      8.93 o 
  -7   2   5      108.78       98.82      8.67 o 
  -6   2   5        0.59        0.00      4.26 o 
  -5   2   5     5167.38     5008.16     85.38 o 
  -4   2   5      339.23      376.26     13.20 o 
  -3   2   5      305.45      284.63     14.19 o 
  -2   2   5      171.49      192.38      9.43 o 
  -1   2   5     6129.33     6074.99     97.48 o 
   0   2   5      284.27      263.25      6.57 o 
   1   2   5     4444.49     4618.95     74.73 o 
   2   2   5    19167.61    20443.11    265.13 o 
   3   2   5    18911.44    20277.33    263.65 o 
   4   2   5     2340.93     2488.06     35.83 o 
   5   2   5     1668.32     1547.58     24.50 o 
   6   2   5      189.41      210.54      7.65 o 
   7   2   5        0.83        9.11      5.45 o 
   8   2   5       27.39       29.64      5.64 o 
   9   2   5       15.09       15.66      7.57 o 
  10   2   5        0.08        7.62     14.01 o 
  11   2   5        0.43        0.00     13.20 o 
  12   2   5      113.16      133.71     23.70 o 
 -11   3   5       20.83       54.10     15.89 o 
 -10   3   5        0.58       39.78     13.75 o 
  -9   3   5        8.90        6.21      8.18 o 
  -8   3   5       50.54       70.98      9.31 o 
  -7   3   5      175.26      180.01     11.42 o 
  -6   3   5       38.61       59.77      6.79 o 
  -5   3   5     1066.61      995.55     22.92 o 
  -4   3   5      183.38      151.24     11.04 o 
  -3   3   5     2136.37     2324.83     41.40 o 
  -2   3   5    12285.14    12391.78    196.43 o 
  -1   3   5      805.42      740.24     17.16 o 
   0   3   5     1023.00      925.73     14.13 o 
   1   3   5     8954.39     9001.35    118.00 o 
   2   3   5    12674.03    12542.66    198.83 o 
   3   3   5      905.29      939.05     18.12 o 
   4   3   5       92.91      107.69      6.46 o 
   5   3   5     1679.00     1521.63     24.07 o 
   6   3   5        2.34       18.96      3.77 o 
   7   3   5        0.08        7.97      4.15 o 
   8   3   5       12.68       15.05      7.51 o 
   9   3   5      261.84      240.81     14.68 o 
  10   3   5       12.56        0.00     12.93 o 
  11   3   5        1.25        3.81     15.62 o 
  12   3   5        0.06        8.76     17.78 o 
 -11   4   5        0.25        0.00      9.38 o 
 -10   4   5        4.91       28.80     21.44 o 
  -9   4   5      114.09      122.09     27.93 o 
  -8   4   5      156.14      197.43     21.66 o 
  -7   4   5      741.74      719.08     20.28 o 
  -6   4   5     3652.20     3454.28     62.73 o 
  -5   4   5     6771.90     7252.32    309.57 o 
  -4   4   5       42.45       28.43      4.52 o 
  -3   4   5       27.66       23.13      3.75 o 
  -2   4   5        1.18       11.12      3.14 o 
  -1   4   5       11.47        3.24      2.48 o 
   0   4   5    18338.00    17752.46    230.76 o 
   1   4   5      460.82      482.26      8.63 o 
   2   4   5        0.09        0.79      1.83 o 
   3   4   5       24.25       26.79      3.03 o 
   4   4   5        2.16        3.29      2.57 o 
   5   4   5     4144.67     4039.84     80.06 o 
   6   4   5     2945.60     2699.22     47.93 o 
   7   4   5      435.05      456.00     24.51 o 
   8   4   5       30.10       11.52      6.23 o 
   9   4   5       52.00       58.97     23.42 o 
  10   4   5       10.05       14.29      9.71 o 
  11   4   5        7.47        0.00     14.28 o 
  12   4   5       25.73       36.57     18.32 o 
 -11   5   5       15.51        0.00     11.11 o 
 -10   5   5        0.98        0.00      8.93 o 
  -9   5   5       27.36       56.11     21.88 o 
  -8   5   5       47.63       27.43      8.14 o 
  -7   5   5       67.16       85.39      8.91 o 
  -6   5   5       25.15       18.86      8.69 o 
  -5   5   5       21.64       14.99      5.29 o 
  -4   5   5     2495.57     2402.24     44.18 o 
  -3   5   5      159.97      169.76     16.72 o 
  -2   5   5     1744.89     1690.97     31.33 o 
  -1   5   5       47.77       55.93      4.73 o 
   0   5   5       25.83       17.36      2.33 o 
   1   5   5     1359.04     1377.65     20.61 o 
   2   5   5      818.32      803.29     13.11 o 
   3   5   5      750.07      778.25     18.00 o 
   4   5   5      270.45      236.32     17.60 o 
   5   5   5       54.76       72.86      7.33 o 
   6   5   5       20.96       37.84      6.27 o 
   7   5   5       29.22       20.57      7.24 o 
   8   5   5      201.52      187.65     13.05 o 
   9   5   5       58.13       71.19     10.56 o 
  10   5   5       48.44       57.66     14.74 o 
  11   5   5       26.41        0.00     15.35 o 
  12   5   5        9.52       28.57     17.78 o 
 -11   6   5        9.07       32.38     17.51 o 
 -10   6   5      115.45      175.26     13.92 o 
  -9   6   5       84.50       84.52     10.28 o 
  -8   6   5     8519.53     8176.85    143.07 o 
  -7   6   5        3.91        0.00      5.90 o 
  -6   6   5      221.22      221.18     11.71 o 
  -5   6   5        0.05        0.00      9.68 o 
  -4   6   5      652.76      574.70     15.43 o 
  -3   6   5       89.41      102.33      6.93 o 
  -2   6   5      946.05     1062.31     21.81 o 
  -1   6   5       19.39       19.91      3.52 o 
   0   6   5        0.15        2.46      2.52 o 
   1   6   5     1231.31     1133.89     17.89 o 
   2   6   5      798.52      841.48     13.91 o 
   3   6   5     1021.40     1010.01     22.38 o 
   4   6   5      765.88      747.22     20.23 o 
   5   6   5      763.03      694.42     18.66 o 
   6   6   5        5.85       25.55      6.66 o 
   7   6   5       80.31      108.41     17.16 o 
   8   6   5      151.19      164.17     24.52 o 
   9   6   5        5.79       12.27     14.30 o 
  10   6   5      110.98       87.34     13.33 o 
  11   6   5        0.00       13.58     12.08 o 
  12   6   5        2.14       57.90     21.01 o 
 -10   7   5      421.95      359.27     22.87 o 
  -9   7   5       21.84       43.85     14.96 o 
  -8   7   5       91.55      106.53     11.11 o 
  -7   7   5       20.87       22.34     12.65 o 
  -6   7   5      120.68      134.91     10.01 o 
  -5   7   5       43.52       61.03      6.55 o 
  -4   7   5     1756.71     2064.42     39.71 o 
  -3   7   5     7683.83     8155.42    133.43 o 
  -2   7   5     5181.12     5254.25     87.82 o 
  -1   7   5      422.60      430.41     11.81 o 
   0   7   5        5.59        3.81      3.41 o 
   1   7   5     2581.34     2714.56     38.67 o 
   2   7   5     1875.08     1793.71     26.64 o 
   3   7   5     9105.45    10267.57    172.75 o 
   4   7   5      733.01      818.76     20.76 o 
   5   7   5      507.72      504.80     16.09 o 
   6   7   5        2.90        2.52      7.59 o 
   7   7   5      233.91      186.60     12.58 o 
   8   7   5      994.68      877.09     26.13 o 
   9   7   5      306.28      347.65     18.83 o 
  10   7   5      364.26      339.12     20.09 o 
  11   7   5        0.65        5.01     12.26 o 
 -11   8   5        0.01        0.00     12.39 o 
 -10   8   5       71.65      126.48     21.28 o 
  -9   8   5      147.94      171.76     14.24 o 
  -8   8   5      289.48      242.92     32.44 o 
  -7   8   5       82.71       66.83      9.12 o 
  -6   8   5      117.71      110.52      9.57 o 
  -5   8   5      136.32      122.98      8.86 o 
  -4   8   5     1032.96     1103.80     24.74 o 
  -3   8   5       19.03        7.83      4.21 o 
  -2   8   5     1333.40     1303.94     26.76 o 
  -1   8   5     1346.41     1255.04     25.42 o 
   0   8   5      212.94      214.44      8.32 o 
   1   8   5     3481.91     3403.49     48.10 o 
   2   8   5      325.17      342.55     11.48 o 
   3   8   5      105.07      167.11      9.33 o 
   4   8   5      164.82      169.10      9.99 o 
   5   8   5       39.72       74.69      7.86 o 
   6   8   5       11.74        6.77      6.28 o 
   7   8   5     2794.38     2653.26     54.56 o 
   8   8   5        0.98       23.34     14.41 o 
   9   8   5       97.24      112.82     13.31 o 
  10   8   5      157.28      172.51     16.12 o 
  11   8   5        5.40       36.24     12.92 o 
 -11   9   5        1.09        0.00     12.39 o 
  -9   9   5        0.80       28.33      8.87 o 
  -8   9   5        0.25        0.96      7.96 o 
  -7   9   5        9.06       10.29      6.48 o 
  -6   9   5       68.07       79.02     17.38 o 
  -5   9   5        0.24        0.00      7.15 o 
  -4   9   5       59.28       79.28     12.76 o 
  -3   9   5       53.89       45.31      6.93 o 
  -2   9   5        2.00       14.48      4.26 o 
  -1   9   5     1340.61     1218.79     25.50 o 
   0   9   5      902.89      749.47     19.79 o 
   1   9   5    13651.66    14197.06    225.56 o 
   2   9   5      467.39      481.06     11.03 o 
   3   9   5      465.94      494.27     10.17 o 
   4   9   5       24.30       33.67      6.66 o 
   5   9   5      952.56      938.67     24.56 o 
   6   9   5       29.83       38.57     15.51 o 
   7   9   5      373.05      357.56     20.56 o 
   8   9   5       26.99       43.95      9.88 o 
   9   9   5        0.29        0.00     14.41 o 
  10   9   5        6.78       11.96     19.13 o 
  11   9   5        3.12       12.18     13.51 o 
 -11  10   5        0.67       18.29     13.47 o 
 -10  10   5       86.25       85.33     16.43 o 
  -8  10   5      112.71      105.12     11.33 o 
  -7  10   5        0.52       19.44      7.02 o 
  -6  10   5       75.89       81.50      8.73 o 
  -5  10   5       58.01       45.84      7.10 o 
  -4  10   5      249.31      265.50     14.08 o 
  -3  10   5     1991.76     2040.06     39.90 o 
  -2  10   5      243.70      269.58     12.10 o 
  -1  10   5      680.35      733.80     25.51 o 
   0  10   5       66.84       75.05      9.16 o 
   1  10   5     2504.81     2589.49     46.36 o 
   2  10   5      570.09      573.74     12.27 o 
   3  10   5        5.04        2.31      5.24 o 
   4  10   5      407.13      395.81     15.59 o 
   5  10   5        3.34        2.50     12.87 o 
   6  10   5      132.76      164.09     12.58 o 
   7  10   5       33.30       39.82     12.76 o 
   8  10   5       42.19       54.03     11.03 o 
   9  10   5       43.30       73.05     12.85 o 
  10  10   5        8.47       20.55     13.53 o 
  11  10   5        7.15        0.00     14.46 o 
 -10  11   5        0.48        0.00     12.39 o 
  -9  11   5        7.18       28.95     11.85 o 
  -8  11   5       24.51       32.60     10.23 o 
  -7  11   5        7.17        0.00      6.27 o 
  -6  11   5       24.64       22.39      6.66 o 
  -5  11   5       91.82       85.75      8.61 o 
  -4  11   5        2.19       12.07      4.91 o 
  -3  11   5      357.16      355.08     14.85 o 
  -2  11   5       17.26       22.56      5.48 o 
  -1  11   5       64.74       81.80     10.78 o 
   0  11   5       45.05       52.33      7.48 o 
   1  11   5      131.67      124.24      7.77 o 
   2  11   5       11.29       10.06     11.66 o 
   3  11   5        2.11        6.29      5.14 o 
   4  11   5        6.33        0.00      5.83 o 
   5  11   5       37.53       63.14      8.76 o 
   6  11   5        6.93       18.90     12.43 o 
   7  11   5        1.81        8.56      8.59 o 
   8  11   5        8.09       27.63     10.48 o 
   9  11   5       10.44       21.69     14.08 o 
  10  11   5       14.94       18.59     12.81 o 
 -10  12   5        0.02       18.67     14.82 o 
  -9  12   5        0.64       22.86     13.47 o 
  -8  12   5       43.66      101.33     16.16 o 
  -7  12   5       26.38       33.92      7.97 o 
  -6  12   5       12.70       18.70      7.40 o 
  -5  12   5      358.75      320.76     19.66 o 
  -4  12   5        6.68        1.90      7.54 o 
  -3  12   5       62.47       89.20      8.65 o 
  -2  12   5      132.95      149.33     16.17 o 
  -1  12   5       11.72        7.52      5.06 o 
   0  12   5       15.38       16.66      5.17 o 
   1  12   5       18.05       10.76      5.29 o 
   2  12   5      137.07      131.90      7.89 o 
   3  12   5       40.11       41.17      7.24 o 
   4  12   5      423.04      419.06     17.01 o 
   5  12   5       40.47       50.91     16.17 o 
   6  12   5      215.73      222.70     15.07 o 
   7  12   5        2.77       25.47     10.01 o 
   8  12   5       11.34       34.81     11.77 o 
   9  12   5        9.97       11.52     10.87 o 
  10  12   5       36.15       21.24     20.89 o 
  -9  13   5       33.07       79.62     16.97 o 
  -8  13   5        1.53       32.00     13.20 o 
  -7  13   5       16.43       15.07      9.90 o 
  -6  13   5        4.42        0.00      6.73 o 
  -5  13   5      280.22      265.89     14.18 o 
  -4  13   5      183.33      180.19     11.98 o 
  -3  13   5       52.75       58.03     12.32 o 
  -2  13   5      259.40      222.70     12.07 o 
  -1  13   5        1.82        0.00      5.17 o 
   0  13   5      355.09      348.60     13.65 o 
   1  13   5      127.26      105.80      7.97 o 
   2  13   5       50.96       81.52     12.12 o 
   3  13   5       77.56       74.29     12.93 o 
   4  13   5      145.46      153.50     22.21 o 
   5  13   5      179.14      192.62     14.03 o 
   6  13   5        5.19        0.00     11.33 o 
   7  13   5        0.79        0.00      8.82 o 
   8  13   5       41.31       13.79     11.26 o 
   9  13   5        5.65        0.00     12.32 o 
  -9  14   5        5.58       20.57     14.82 o 
  -8  14   5       30.80       28.19     14.55 o 
  -7  14   5        2.07       11.81     13.20 o 
  -6  14   5       39.63       38.83      9.61 o 
  -5  14   5       30.80       49.43      9.24 o 
  -4  14   5       46.96       79.49     10.23 o 
  -3  14   5        2.26        8.63     12.98 o 
  -2  14   5        1.45        1.84      6.36 o 
  -1  14   5      710.49      650.66     28.01 o 
   0  14   5      715.11      658.58     19.59 o 
   1  14   5     2617.88     2622.70     63.78 o 
   2  14   5      166.52      190.09     19.13 o 
   3  14   5       35.10       36.57     11.85 o 
   4  14   5       57.66       51.63      9.19 o 
   5  14   5      205.10      187.59     14.73 o 
   6  14   5       81.45       58.88     11.91 o 
   7  14   5      220.98      224.61     17.28 o 
   8  14   5        0.01        0.00     11.13 o 
   9  14   5       29.24       41.09     13.55 o 
  -8  15   5        0.76        0.76     14.55 o 
  -7  15   5        1.29        0.00     12.93 o 
  -6  15   5        8.22        9.21     11.66 o 
  -5  15   5       13.84       14.29      9.79 o 
  -4  15   5      249.65      205.15     13.71 o 
  -3  15   5       51.36       54.09     18.04 o 
  -2  15   5       30.43       21.14      7.81 o 
  -1  15   5       36.95       26.14     25.62 o 
   0  15   5       92.74       71.65      8.46 o 
   1  15   5     2041.79     1903.99     60.07 o 
   2  15   5      242.54      256.38     21.82 o 
   3  15   5       60.09       18.67     11.85 o 
   4  15   5      505.70      411.05     28.82 o 
   5  15   5      581.62      482.73     43.77 o 
   6  15   5       27.15       27.66     11.10 o 
   7  15   5        1.06       23.61     12.08 o 
   8  15   5        1.88        8.90     12.34 o 
  -8  16   5        0.92        5.71     16.70 o 
  -7  16   5        8.09        0.00     14.82 o 
  -6  16   5       21.82       27.81     15.35 o 
  -5  16   5        0.80        0.95      9.14 o 
  -4  16   5        4.14        9.22      8.57 o 
  -3  16   5      114.89      105.59     11.41 o 
  -2  16   5       10.56       18.85     13.42 o 
  -1  16   5      139.75      110.91     57.51 o 
   0  16   5        0.29       22.86     10.77 o 
   1  16   5      153.01      178.67     19.66 o 
   2  16   5        7.51        0.00     10.24 o 
   3  16   5       57.91       36.95     13.74 o 
   4  16   5       39.72       73.52     15.62 o 
   5  16   5       36.52       61.71     16.43 o 
   6  16   5       15.84        0.00     10.70 o 
   7  16   5        2.57        5.32     13.97 o 
   8  16   5        3.14        0.00     13.26 o 
  -7  17   5       14.50        0.00     15.62 o 
  -6  17   5        2.52        0.00     14.28 o 
  -5  17   5        0.85        0.00      8.95 o 
  -4  17   5       47.65       62.43     10.94 o 
  -3  17   5       10.74        0.00      9.24 o 
  -2  17   5      165.68      158.26     13.33 o 
  -1  17   5      188.29      156.38     35.63 o 
   0  17   5      378.65      324.57     25.59 o 
   1  17   5       50.18       42.67     14.28 o 
   2  17   5       66.00       82.29     16.70 o 
   3  17   5       12.22       60.19     15.62 o 
   4  17   5       26.24        0.00     13.74 o 
   5  17   5      143.80      140.95     22.09 o 
   6  17   5        7.89       24.38     18.59 o 
   7  17   5        0.02       22.86     21.28 o 
  -6  18   5       12.68       18.29     16.70 o 
  -5  18   5        0.14        0.00     14.55 o 
  -4  18   5       41.30       73.88     12.46 o 
  -3  18   5       21.41       46.29     10.84 o 
  -2  18   5       82.71      145.42     17.82 o 
  -1  18   5       70.32       80.38     15.89 o 
   0  18   5        1.84        0.00      9.97 o 
   1  18   5        0.34        0.00     12.93 o 
   2  18   5        0.22        7.24     14.28 o 
   3  18   5       55.75       36.57     14.55 o 
   4  18   5       67.47       82.67     20.20 o 
   5  18   5        0.27        0.00     14.28 o 
   6  18   5        1.32       25.90     22.09 o 
  -5  19   5       35.21       24.76     19.13 o 
  -4  19   5       16.58       33.93     12.17 o 
  -3  19   5       86.08      129.55     14.33 o 
  -2  19   5        1.34        0.00      9.50 o 
  -1  19   5        2.42       28.95     14.28 o 
   0  19   5       10.88        0.76     15.35 o 
   1  19   5       11.03        0.00     13.74 o 
   2  19   5       21.61       12.19     13.47 o 
   3  19   5       15.47       37.33     18.59 o 
   4  19   5       15.90       38.86     19.13 o 
   5  19   5        1.45       19.43     18.32 o 
  -3  20   5        3.73       33.52     12.64 o 
  -2  20   5        4.15       14.48     16.97 o 
  -1  20   5        3.42        0.00     16.16 o 
   0  20   5        9.16       25.14     16.43 o 
   1  20   5        2.54       33.14     17.51 o 
   2  20   5        0.09       14.48     17.78 o 
   3  20   5        0.11        0.00     16.97 o 
  -2 -18   6        5.48        3.05     18.86 o 
  -1 -18   6        0.61       46.86     20.20 o 
   2 -18   6       13.22        0.00     15.89 o 
   3 -18   6        0.36       12.95     16.43 o 
  -4 -17   6       28.40       49.90     20.47 o 
  -3 -17   6       10.31       27.81     17.78 o 
  -2 -17   6        2.35        0.00     16.43 o 
  -1 -17   6       61.46      128.76     23.17 o 
   1 -17   6       46.54       99.81     18.05 o 
   2 -17   6       20.07       46.48     16.70 o 
   3 -17   6        7.01        0.00     14.82 o 
   4 -17   6        0.04        0.00     15.89 o 
   5 -17   6       21.39        0.00     16.43 o 
  -5 -16   6        0.33       44.57     20.20 o 
  -4 -16   6        1.00        8.38     17.24 o 
  -3 -16   6       22.60       48.00     18.32 o 
  -2 -16   6       31.86       97.52     21.01 o 
  -1 -16   6        0.01        0.00     12.39 o 
   0 -16   6        0.63        0.00     10.48 o 
   1 -16   6       35.70       50.29     15.08 o 
   2 -16   6       22.28       40.00     15.08 o 
   3 -16   6      128.39      187.43     22.36 o 
   4 -16   6        0.88        0.00     13.74 o 
   5 -16   6       60.02       43.05     19.66 o 
   6 -16   6       37.47       28.57     18.86 o 
  -6 -15   6        1.16        0.00     18.59 o 
  -5 -15   6        5.38       60.19     20.20 o 
  -4 -15   6        0.27       51.05     18.32 o 
  -3 -15   6       13.51       56.38     16.97 o 
  -2 -15   6      133.05      146.29     22.36 o 
  -1 -15   6      276.00      289.52     25.86 o 
   0 -15   6       35.55       66.48     11.51 o 
   1 -15   6       48.02       97.90     17.24 o 
   2 -15   6       60.91       40.00     15.62 o 
   3 -15   6       55.47       65.52     15.35 o 
   4 -15   6      106.66      131.81     20.47 o 
   5 -15   6       25.95       55.62     16.16 o 
   6 -15   6       14.50       16.00     16.43 o 
   7 -15   6        6.83       21.71     16.97 o 
  -7 -14   6       20.23       52.19     22.09 o 
  -6 -14   6        8.42        0.00     17.24 o 
  -5 -14   6        6.56        0.00     14.82 o 
  -4 -14   6       13.43        8.38     14.55 o 
  -3 -14   6       53.84       98.29     17.51 o 
  -2 -14   6       13.81        7.62     13.74 o 
  -1 -14   6        0.87        0.00      8.28 o 
   0 -14   6       63.24       76.24     11.11 o 
   1 -14   6       71.30       97.84     11.33 o 
   2 -14   6      317.73      285.71     22.36 o 
   3 -14   6      372.67      301.71     23.70 o 
   4 -14   6      147.74      172.95     21.01 o 
   5 -14   6       26.52       58.29     16.16 o 
   6 -14   6        4.33       31.24     15.08 o 
   7 -14   6        0.19        0.00     14.01 o 
   8 -14   6       38.58      103.62     20.74 o 
  -8 -13   6        9.83        7.24     18.32 o 
  -7 -13   6        9.14        0.00     19.39 o 
  -6 -13   6        0.17       22.48     16.16 o 
  -5 -13   6        7.35        0.00     11.04 o 
  -4 -13   6       39.71       56.38     15.35 o 
  -3 -13   6      114.90      104.00     18.05 o 
  -2 -13   6       59.73       41.12      9.69 o 
  -1 -13   6     1118.44     1144.76     43.37 o 
   0 -13   6       37.17       65.24     15.84 o 
   1 -13   6       52.72       51.77      9.69 o 
   2 -13   6      136.48      156.57     18.05 o 
   3 -13   6       15.64        4.19     11.85 o 
   4 -13   6       88.47       52.57     14.55 o 
   5 -13   6        2.61        0.00     11.04 o 
   6 -13   6        0.53        0.00     13.47 o 
   7 -13   6        2.66        8.38     15.35 o 
   8 -13   6       18.24       17.52     15.62 o 
  -8 -12   6       11.84       11.43     16.16 o 
  -7 -12   6        0.26        8.76     17.51 o 
  -6 -12   6       44.61      115.81     20.20 o 
  -5 -12   6       64.85       39.62     16.16 o 
  -4 -12   6      162.88      176.76     20.74 o 
  -3 -12   6       31.90       40.00     14.01 o 
  -2 -12   6      719.67      761.70     25.95 o 
  -1 -12   6       30.07       23.86     13.09 o 
   0 -12   6      387.56      273.65     14.00 o 
   1 -12   6       17.17        0.22      7.81 o 
   2 -12   6      157.61      135.86     10.85 o 
   3 -12   6      237.76      317.71     22.63 o 
   4 -12   6       74.88      113.14     16.43 o 
   5 -12   6        5.79        0.00     10.77 o 
   6 -12   6       19.19       23.62     13.74 o 
   7 -12   6        7.81       33.14     15.08 o 
   8 -12   6        8.81       25.14     16.16 o 
   9 -12   6        3.11        0.00     16.43 o 
  -9 -11   6        2.06       20.19     21.01 o 
  -8 -11   6       26.37       58.67     16.97 o 
  -7 -11   6       17.09       41.14     16.43 o 
  -6 -11   6       46.35       48.38     15.35 o 
  -5 -11   6      588.26      697.52     38.25 o 
  -4 -11   6      389.48      416.00     27.48 o 
  -3 -11   6       70.56       76.24      9.22 o 
  -2 -11   6      865.95      969.02     37.28 o 
  -1 -11   6       83.60       30.52     17.71 o 
   0 -11   6      149.10      196.31     11.81 o 
   1 -11   6        3.89       10.19     13.09 o 
   2 -11   6      366.52      333.08     13.92 o 
   3 -11   6      772.54      788.95     31.52 o 
   4 -11   6      864.46      977.14     37.71 o 
   5 -11   6      244.63      308.57     23.70 o 
   6 -11   6       15.00       18.29     12.66 o 
   7 -11   6       36.69       37.71     14.01 o 
   8 -11   6      141.89      160.38     20.74 o 
   9 -11   6        4.78       14.48     16.16 o 
  -9 -10   6        2.56       83.05     22.90 o 
  -8 -10   6        0.05       43.81     19.13 o 
  -7 -10   6        9.28       26.67     13.74 o 
  -6 -10   6      359.67      412.19     30.44 o 
  -5 -10   6      714.40      811.43     40.14 o 
  -4 -10   6      964.52      980.57     39.87 o 
  -3 -10   6      121.02      122.31      9.77 o 
  -2 -10   6       82.15       85.24     13.75 o 
  -1 -10   6      294.95      313.52     20.47 o 
   0 -10   6       34.02       63.47     18.04 o 
   1 -10   6       19.92       38.86      6.48 o 
   2 -10   6        0.75       11.43      5.62 o 
   3 -10   6       18.57       15.45      6.21 o 
   4 -10   6        2.30        0.00      9.43 o 
   5 -10   6       42.21       65.14     12.66 o 
   6 -10   6      309.51      308.95     23.17 o 
   7 -10   6        1.38        0.00     11.04 o 
   8 -10   6       41.80        9.90     13.20 o 
   9 -10   6       84.20      129.14     21.28 o 
  10 -10   6        3.56        0.00     14.55 o 
 -10  -9   6       12.00       34.67     23.44 o 
  -9  -9   6       79.20       86.86     23.17 o 
  -8  -9   6      298.53      222.86     27.48 o 
  -7  -9   6      601.91      524.57     33.94 o 
  -6  -9   6      632.17      526.86     33.13 o 
  -5  -9   6       70.98       70.48     15.08 o 
  -4  -9   6        7.46       13.79     16.17 o 
  -3  -9   6        0.72       11.51      9.46 o 
  -2  -9   6      278.79      267.48     12.10 o 
  -1  -9   6      290.20      283.05     18.32 o 
   0  -9   6     1832.52     1742.37     35.12 o 
   1  -9   6       30.42       33.89      6.09 o 
   2  -9   6      384.65      378.39     13.11 o 
   3  -9   6       51.42       49.73      6.93 o 
   4  -9   6        1.81       14.48      8.89 o 
   5  -9   6      374.49      345.90     22.09 o 
   6  -9   6      532.36      539.81     28.55 o 
   7  -9   6        8.26       23.62     10.51 o 
   8  -9   6      179.51      168.00     20.74 o 
   9  -9   6      316.36      361.52     28.28 o 
  10  -9   6        0.29        0.00     13.47 o 
 -10  -8   6        3.08        0.00     20.20 o 
  -9  -8   6      297.98      256.76     29.09 o 
  -8  -8   6      284.77      310.48     29.36 o 
  -7  -8   6       85.87       64.76     16.16 o 
  -6  -8   6      207.08      187.05     21.01 o 
  -5  -8   6      216.21      246.48     21.28 o 
  -4  -8   6        0.39        0.00      7.48 o 
  -3  -8   6        1.20        2.50      5.24 o 
  -2  -8   6      413.89      397.13     13.91 o 
  -1  -8   6      252.83      219.68     10.39 o 
   0  -8   6       12.04       29.60      5.81 o 
   1  -8   6      820.98      746.01     27.60 o 
   2  -8   6      260.86      305.76     21.77 o 
   3  -8   6      129.18      137.67      8.28 o 
   4  -8   6     1374.31     1358.09     42.29 o 
   5  -8   6       67.69       56.76     11.04 o 
   6  -8   6       31.15       31.24     10.51 o 
   7  -8   6      239.19      265.90     21.55 o 
   8  -8   6      803.69      712.38     34.75 o 
   9  -8   6      158.29      136.38     18.86 o 
  10  -8   6       18.95       17.90     16.16 o 
  11  -8   6       15.61        3.05     14.28 o 
 -11  -7   6        1.44        0.00     21.28 o 
 -10  -7   6      548.92      463.24     36.90 o 
  -9  -7   6      104.71      115.43     22.09 o 
  -8  -7   6        8.33       39.62     16.16 o 
  -7  -7   6      259.70      291.05     25.86 o 
  -6  -7   6      108.98      203.81     20.20 o 
  -5  -7   6       61.65       69.68      6.98 o 
  -4  -7   6      233.08      235.09     10.80 o 
  -3  -7   6     1051.48     1074.45     24.04 o 
  -2  -7   6      878.98      792.86     19.06 o 
  -1  -7   6       68.76       85.53      7.14 o 
   0  -7   6        0.18        5.03      4.47 o 
   1  -7   6      636.60      706.52     32.88 o 
   2  -7   6       60.72       68.26      6.28 o 
   3  -7   6       41.75       65.79      5.88 o 
   4  -7   6     1221.68     1400.03     28.00 o 
   5  -7   6     1195.19     1200.38     39.06 o 
   6  -7   6      270.00      306.67     20.74 o 
   7  -7   6     1129.36     1023.62     38.25 o 
   8  -7   6      401.09      405.71     26.40 o 
   9  -7   6      144.11      180.19     21.28 o 
  10  -7   6        4.99       22.10     14.82 o 
  11  -7   6       55.71       77.71     19.39 o 
 -11  -6   6       16.03       44.95     21.28 o 
 -10  -6   6        7.62        0.00     16.43 o 
  -9  -6   6       69.24      116.57     22.09 o 
  -8  -6   6       44.25       49.90     16.70 o 
  -7  -6   6        8.73        8.00     11.31 o 
  -6  -6   6      142.21      149.27     23.42 o 
  -5  -6   6       27.12       24.19      4.62 o 
  -4  -6   6       58.36       67.58      9.79 o 
  -3  -6   6       18.89       18.64      5.50 o 
  -1  -6   6     3711.97     3894.62     66.84 o 
   0  -6   6      907.71      993.55     21.42 o 
   1  -6   6     3976.53     4185.29     70.74 o 
   2  -6   6      587.56      576.40     29.58 o 
   3  -6   6     4486.33     4877.50     81.52 o 
   4  -6   6       16.21       10.78      3.88 o 
   5  -6   6       31.73       44.57     10.24 o 
   6  -6   6       68.83      108.19     12.93 o 
   7  -6   6       74.19       96.38     13.20 o 
   8  -6   6      175.94      174.86     18.32 o 
   9  -6   6       28.51       71.24     14.55 o 
  10  -6   6        9.17        0.00     12.39 o 
  11  -6   6        3.62        9.52     14.82 o 
 -11  -5   6        0.00        0.00     17.51 o 
 -10  -5   6        0.85        0.00     12.93 o 
  -9  -5   6        3.38        0.00     14.28 o 
  -8  -5   6        2.38        0.00     12.12 o 
  -7  -5   6      151.69      152.00     17.78 o 
  -6  -5   6       17.91       39.05      8.32 o 
  -5  -5   6      174.89      216.04      7.77 o 
  -4  -5   6        5.29        0.00      3.33 o 
  -3  -5   6     1102.23     1025.52     22.35 o 
  -1  -5   6     1254.79     1371.64     27.10 o 
   0  -5   6      641.56      711.25     16.48 o 
   1  -5   6      103.20      112.80      6.33 o 
   2  -5   6      199.54      181.81      8.80 o 
   3  -5   6     2606.09     2635.34     45.86 o 
   4  -5   6       24.12       27.98      3.50 o 
   5  -5   6      137.69      140.20      6.58 o 
   6  -5   6     1028.50      957.33     33.13 o 
   7  -5   6      352.02      330.28     20.47 o 
   8  -5   6       98.55      127.62     15.08 o 
   9  -5   6        8.74        6.10      9.97 o 
  10  -5   6        8.36        9.52     11.85 o 
  11  -5   6       19.97       18.29     14.01 o 
 -11  -4   6      114.25      161.90     25.86 o 
 -10  -4   6       16.52       54.48     18.05 o 
  -9  -4   6        1.80       17.14     15.35 o 
  -8  -4   6       54.79       38.48     13.20 o 
  -7  -4   6       10.44       13.59      5.68 o 
  -6  -4   6       69.51       83.15      6.17 o 
  -5  -4   6      155.79      158.37      6.65 o 
  -4  -4   6      925.85      889.47     21.51 o 
  -3  -4   6      243.47      255.67      9.83 o 
  -2  -4   6     1756.74     1742.85     49.03 o 
  -1  -4   6     5864.63     6321.37    103.34 o 
   0  -4   6     1030.85     1047.46     20.95 o 
   1  -4   6      671.93      723.89     15.59 o 
   2  -4   6        7.78       23.77      3.29 o 
   3  -4   6      387.29      413.27     28.92 o 
   4  -4   6      129.08      118.46      5.19 o 
   5  -4   6      237.55      198.50      7.21 o 
   6  -4   6      407.45      433.90     21.01 o 
   7  -4   6       81.84       86.09     11.31 o 
   8  -4   6        6.55       30.10      9.43 o 
   9  -4   6      107.66      101.71     15.08 o 
  10  -4   6       46.85       73.52     14.55 o 
  11  -4   6       96.09      132.19     18.59 o 
 -11  -3   6       19.35       46.48     18.05 o 
 -10  -3   6       32.12       84.19     19.93 o 
  -9  -3   6        8.42       17.90     13.74 o 
  -8  -3   6        2.72       10.29     12.39 o 
  -7  -3   6      220.43      172.74     24.08 o 
  -6  -3   6      433.94      392.47     10.85 o 
  -5  -3   6       62.70       64.81      4.96 o 
  -4  -3   6      340.34      334.06      8.53 o 
  -3  -3   6      204.57      209.73      7.75 o 
  -2  -3   6     2878.63     2777.13     55.43 o 
  -1  -3   6      957.31      852.51     27.16 o 
   0  -3   6      359.23      353.23      9.71 o 
   1  -3   6      395.28      397.31      9.89 o 
   2  -3   6     1379.97     1295.41     23.43 o 
   3  -3   6     1971.84     1948.95     50.10 o 
   4  -3   6      340.94      343.62     15.89 o 
   5  -3   6        1.34        6.33      3.08 o 
   6  -3   6      116.12      111.45      6.32 o 
   7  -3   6       54.03       72.76     11.04 o 
   8  -3   6      144.80      122.29     13.47 o 
   9  -3   6        6.14       12.95      9.97 o 
  10  -3   6       48.82       74.29     13.20 o 
  12  -3   6        4.02        0.00     18.59 o 
 -12  -2   6        0.01        0.00     20.20 o 
 -11  -2   6       40.26        0.00     17.51 o 
 -10  -2   6      116.28      193.52     24.24 o 
  -9  -2   6      318.00      272.38     25.32 o 
  -8  -2   6        0.00        0.00      6.08 o 
  -7  -2   6      133.13      140.09     12.08 o 
  -6  -2   6       42.41       32.10      6.32 o 
  -5  -2   6      231.66      252.51      8.03 o 
  -4  -2   6       19.66       30.39      3.44 o 
  -3  -2   6       13.71        6.81      4.44 o 
  -2  -2   6     4131.45     4011.24     67.25 o 
  -1  -2   6     5452.08     5419.44     88.33 o 
   0  -2   6       13.89        9.75      3.17 o 
   1  -2   6      679.93      653.73     21.33 o 
   2  -2   6       50.54       41.52      6.73 o 
   3  -2   6        2.85        1.52      4.85 o 
   4  -2   6     4132.93     3982.23     65.23 o 
   5  -2   6      284.95      283.81     15.08 o 
   6  -2   6      158.26      164.57     11.22 o 
   7  -2   6       45.81       59.43      9.70 o 
   8  -2   6       27.23       46.48      9.43 o 
   9  -2   6      240.06      207.62     16.70 o 
  10  -2   6        1.36        0.00      9.16 o 
  11  -2   6       20.65        9.14     15.62 o 
  12  -2   6        0.03       48.76     19.39 o 
 -12  -1   6       19.29        0.00     20.47 o 
 -11  -1   6       30.04        0.00     18.05 o 
 -10  -1   6        1.44        0.00     14.01 o 
  -9  -1   6      201.31      188.41     13.40 o 
  -8  -1   6       22.02       32.16      7.64 o 
  -7  -1   6       71.40       68.47      6.19 o 
  -6  -1   6      340.67      351.94     10.84 o 
  -5  -1   6     1823.32     1867.81     36.61 o 
  -4  -1   6     3394.73     3706.96     65.21 o 
  -3  -1   6      935.67      840.20     18.66 o 
  -2  -1   6      728.68      830.81     17.64 o 
  -1  -1   6    24972.06    26079.60    408.56 o 
   0  -1   6     1339.11     1275.05     23.14 o 
   1  -1   6     6975.01     6894.88    109.64 o 
   2  -1   6      534.56      452.57     15.35 o 
   3  -1   6      753.66      697.14     21.55 o 
   4  -1   6     1436.28     1552.47     27.87 o 
   5  -1   6     1189.66     1220.72     23.69 o 
   6  -1   6      163.34      161.17      7.67 o 
   7  -1   6       50.12       76.28     11.77 o 
   8  -1   6       82.11       94.86     11.85 o 
   9  -1   6       11.10        0.00      8.08 o 
  10  -1   6       26.31       31.62     15.08 o 
  11  -1   6       21.54       31.24     17.24 o 
  12  -1   6        5.57        0.00     18.32 o 
 -12   0   6        1.71        0.00     20.20 o 
 -11   0   6        6.41        9.90     18.59 o 
 -10   0   6      263.31      313.90     26.67 o 
  -9   0   6       22.93       14.63     22.32 o 
  -8   0   6      114.03      101.57      9.77 o 
  -7   0   6       32.33       20.18      4.89 o 
  -6   0   6        0.47       10.54      3.71 o 
  -5   0   6       12.75       24.06      3.91 o 
  -4   0   6      464.52      436.11     25.18 o 
  -3   0   6      351.88      413.29     11.62 o 
  -2   0   6     9396.92     9831.60    157.08 o 
  -1   0   6     1658.40     1465.42     26.44 o 
   0   0   6   380052.66   374382.75   4826.07 o 
   1   0   6     9321.11     9042.04    142.64 o 
   2   0   6      267.15      256.62      8.91 o 
   3   0   6       51.51       40.55      2.98 o 
   4   0   6     1928.13     1924.81     33.71 o 
   5   0   6        0.00        9.44      4.07 o 
   6   0   6       12.59       41.75      5.72 o 
   7   0   6      380.41      342.94     11.81 o 
   8   0   6      132.80      135.44     17.60 o 
   9   0   6        0.93       19.61      7.50 o 
  10   0   6       15.41        0.00     13.20 o 
  11   0   6        0.23       13.71     15.35 o 
  12   0   6       58.78       78.10     21.82 o 
 -12   1   6        0.36       20.19     21.55 o 
 -11   1   6       25.59        9.90     17.51 o 
 -10   1   6        2.74       13.64      9.50 o 
  -9   1   6       17.06        5.93      7.03 o 
  -8   1   6        7.34        0.00      7.11 o 
  -7   1   6      144.48      168.46     11.13 o 
  -6   1   6     3587.81     3447.07     85.89 o 
  -5   1   6      931.20      899.98     21.35 o 
  -4   1   6      299.48      362.67     11.57 o 
  -3   1   6     1325.23     1358.86     26.48 o 
  -2   1   6     5654.40     6015.24     97.85 o 
  -1   1   6     2551.06     2322.16     32.21 o 
   0   1   6     8283.89     8185.72    130.62 o 
   1   1   6     9548.37     8834.41    383.42 o 
   2   1   6      760.71      713.86     11.64 o 
   3   1   6      594.31      571.74     10.42 o 
   4   1   6      498.46      492.47     10.10 o 
   5   1   6       24.92       29.86      3.75 o 
   6   1   6      708.71      715.21     24.05 o 
   7   1   6     1047.49     1072.27     20.07 o 
   8   1   6        6.74       20.40      5.00 o 
   9   1   6       33.63       19.81     12.12 o 
  10   1   6       75.24       67.05     16.97 o 
  11   1   6       71.92       53.71     17.78 o 
  12   1   6       47.02       43.81     19.93 o 
 -12   2   6       16.43       59.43     22.09 o 
 -11   2   6       12.26       55.62     18.32 o 
 -10   2   6        0.07        9.47      9.12 o 
  -9   2   6        0.35       20.69      8.37 o 
  -8   2   6      129.06      168.12     11.81 o 
  -7   2   6        1.66        1.44      5.24 o 
  -6   2   6      131.23       85.54      7.99 o 
  -5   2   6       25.02       41.04      7.81 o 
  -4   2   6      623.33      604.19     15.69 o 
  -3   2   6       83.35       72.32      5.33 o 
  -2   2   6       31.56       31.62      4.85 o 
  -1   2   6     1128.37     1003.69     19.21 o 
   0   2   6     2528.07     2400.78     77.34 o 
   1   2   6     6935.28     6821.67    109.34 o 
   2   2   6      280.34      316.09     11.68 o 
   3   2   6     3053.79     2992.57     41.69 o 
   4   2   6     1459.26     1448.83     28.75 o 
   5   2   6      336.21      343.98      8.75 o 
   6   2   6     1530.15     1523.85     25.22 o 
   7   2   6      334.22      305.41     18.42 o 
   8   2   6        0.46        0.00      5.32 o 
   9   2   6       66.06      118.09     16.97 o 
  10   2   6       12.66       35.05     16.16 o 
  11   2   6        6.89        4.95     15.08 o 
  12   2   6        0.19       36.57     18.86 o 
 -12   3   6        3.20        0.00     15.89 o 
 -11   3   6        0.19        0.00     13.74 o 
 -10   3   6        0.97       13.70      9.50 o 
  -9   3   6       71.61       96.52     18.15 o 
  -8   3   6       36.94       51.90      8.46 o 
  -7   3   6       49.23       47.41     11.00 o 
  -6   3   6       10.24       11.20      8.47 o 
  -5   3   6     2217.62     2207.42     43.77 o 
  -4   3   6       24.20        8.38      5.66 o 
  -3   3   6      638.88      652.83     16.06 o 
  -2   3   6      220.32      223.21      7.80 o 
  -1   3   6     2346.33     2376.57     40.71 o 
   0   3   6       39.00       32.89      4.86 o 
   1   3   6      315.08      235.62      6.67 o 
   2   3   6     1650.09     1714.82     30.14 o 
   3   3   6      113.21      103.39      4.27 o 
   4   3   6       10.66       37.68      3.47 o 
   5   3   6      120.01      113.85      5.44 o 
   6   3   6      136.97      163.70     11.23 o 
   7   3   6        0.47        5.28      7.20 o 
   8   3   6        0.35        1.33      7.48 o 
   9   3   6       71.94       67.09     10.28 o 
  10   3   6       34.07       49.52     15.89 o 
  11   3   6       15.92        0.00     16.97 o 
  12   3   6       14.56       48.38     18.86 o 
 -11   4   6        3.31        0.00     13.97 o 
 -10   4   6        4.54        0.00      9.35 o 
  -9   4   6       32.21       32.62      8.59 o 
  -8   4   6      307.13      293.00     14.95 o 
  -7   4   6      503.11      507.58     21.77 o 
  -6   4   6       23.29       38.86      6.66 o 
  -5   4   6     9004.64     8914.83    146.52 o 
  -4   4   6      545.59      544.32     41.13 o 
  -3   4   6      411.79      393.04     11.42 o 
  -2   4   6      309.32      322.19      9.71 o 
  -1   4   6       43.30       57.33      4.28 o 
   0   4   6      445.08      417.77      8.18 o 
   1   4   6     2792.49     2623.27     36.43 o 
   2   4   6     1630.76     1642.95     23.79 o 
   3   4   6      119.95      153.27     13.97 o 
   4   4   6      435.42      414.94     10.56 o 
   5   4   6     4698.76     4683.32     78.35 o 
   6   4   6     1296.42     1243.73     39.42 o 
   7   4   6      524.30      463.92     26.17 o 
   8   4   6       50.03       63.61     27.38 o 
   9   4   6       23.29       24.90      8.54 o 
  10   4   6      152.42      192.38     21.01 o 
  11   4   6        2.75        0.00     15.35 o 
  12   4   6        0.00        0.00     17.78 o 
 -11   5   6       22.65       16.27     11.00 o 
 -10   5   6        8.86        0.00      8.74 o 
  -9   5   6        0.05        0.67      7.04 o 
  -8   5   6       30.65       31.25      7.89 o 
  -7   5   6      698.66      627.06     19.32 o 
  -6   5   6      128.66      154.19     10.18 o 
  -5   5   6     5267.56     5114.31     87.75 o 
  -4   5   6      295.24      241.88     10.18 o 
  -3   5   6     6026.82     5974.75     99.15 o 
  -2   5   6       25.71       29.39      3.90 o 
  -1   5   6      321.09      280.17      8.28 o 
   0   5   6     1045.75     1017.24     16.15 o 
   1   5   6      158.93      161.45      4.88 o 
   2   5   6       55.28       54.53      3.19 o 
   3   5   6      627.82      699.74     25.49 o 
   4   5   6       44.37       73.51      6.54 o 
   5   5   6       68.49       87.98      4.38 o 
   6   5   6      316.39      283.36     22.10 o 
   7   5   6       78.41       44.72      7.59 o 
   8   5   6       97.47       61.75     36.40 o 
   9   5   6        3.16        4.68      7.81 o 
  10   5   6        7.81       14.49      9.80 o 
  11   5   6       31.03        0.00     15.08 o 
  12   5   6       11.70       55.62     21.55 o 
 -11   6   6       76.39       32.19     11.05 o 
 -10   6   6        0.02        0.00      8.47 o 
  -9   6   6      186.67      133.60     19.03 o 
  -8   6   6     1126.14     1018.83     51.69 o 
  -7   6   6        0.83        0.00      5.75 o 
  -6   6   6        2.35        0.00      4.03 o 
  -5   6   6      277.65      276.76     12.09 o 
  -4   6   6      928.10      866.02     26.83 o 
  -3   6   6     3641.14     3651.99     63.30 o 
  -2   6   6      797.11      783.26     18.81 o 
  -1   6   6     1287.70     1344.72     31.56 o 
   0   6   6       45.80       56.26      5.66 o 
   1   6   6      886.93      832.32     14.11 o 
   2   6   6      131.26      141.08      6.11 o 
   3   6   6     2741.99     2796.90     51.42 o 
   4   6   6      680.60      572.39     15.71 o 
   5   6   6        2.28        0.00      6.60 o 
   6   6   6       81.88       84.51      8.66 o 
   7   6   6      147.56      141.15     11.14 o 
   8   6   6     2816.69     2613.39     54.66 o 
   9   6   6      139.07      146.64     14.00 o 
  10   6   6      344.18      267.24     21.33 o 
  11   6   6        5.03        0.00     16.70 o 
  12   6   6        3.09        0.00     20.47 o 
 -11   7   6       14.46        0.00     17.24 o 
 -10   7   6       18.32       18.81      9.62 o 
  -9   7   6       68.74       49.95     10.13 o 
  -8   7   6      344.20      389.47     17.60 o 
  -7   7   6       41.71       41.14      7.83 o 
  -6   7   6      768.04      718.20     20.25 o 
  -5   7   6        8.47        0.00      4.26 o 
  -4   7   6      689.64      733.43     18.74 o 
  -3   7   6     4249.93     4635.20     79.19 o 
  -2   7   6     2694.04     2820.48     50.07 o 
  -1   7   6     1222.79     1273.29     25.13 o 
   0   7   6     1504.69     1417.02     26.98 o 
   1   7   6      791.22      811.68     14.24 o 
   2   7   6      975.59      935.54     15.74 o 
   3   7   6     1135.39     1144.26     25.24 o 
   4   7   6      546.28      572.73     16.57 o 
   5   7   6        4.81        3.52      5.24 o 
   6   7   6       55.09       60.61      8.00 o 
   7   7   6      775.14      682.18     58.06 o 
   8   7   6      944.33      924.53     27.05 o 
   9   7   6       12.18        9.25      9.81 o 
  10   7   6      232.31      230.94     17.60 o 
  11   7   6      119.95      130.91     16.86 o 
 -11   8   6       35.87        0.76     19.39 o 
 -10   8   6       11.61       21.14     19.24 o 
  -9   8   6        3.79       12.22      8.66 o 
  -8   8   6      257.28      292.30     26.94 o 
  -7   8   6      352.57      439.01     17.75 o 
  -6   8   6       14.62        0.00      5.60 o 
  -5   8   6      123.60      146.41     25.29 o 
  -4   8   6      539.57      534.20     15.90 o 
  -3   8   6        7.28        0.13      3.99 o 
  -2   8   6     2498.08     2613.72     47.40 o 
  -1   8   6     3932.09     4057.64     69.08 o 
   0   8   6      110.63      129.70      8.69 o 
   1   8   6     1889.33     1782.91     27.32 o 
   2   8   6       57.77       81.66      4.53 o 
   3   8   6      110.35      126.43      8.47 o 
   4   8   6      144.73      155.12     22.76 o 
   5   8   6      143.96      145.77     10.28 o 
   6   8   6       18.95       20.86      6.66 o 
   7   8   6       27.47       64.81     10.78 o 
   8   8   6     3796.42     3483.28     69.04 o 
   9   8   6       33.70        6.40     13.97 o 
  10   8   6        8.87       17.78     11.77 o 
  11   8   6       77.05      137.73     24.19 o 
 -11   9   6        8.79        4.95     12.93 o 
 -10   9   6      137.88      151.62     23.70 o 
  -9   9   6       16.68       11.54      8.09 o 
  -8   9   6       55.37       44.45     13.86 o 
  -7   9   6      558.30      502.23     19.68 o 
  -6   9   6      536.03      498.24     17.45 o 
  -5   9   6        2.10        0.00      4.19 o 
  -4   9   6      274.13      262.89     11.93 o 
  -3   9   6       15.84       17.45      9.57 o 
  -2   9   6      474.70      533.29     22.32 o 
  -1   9   6     1200.24     1225.74     25.50 o 
   0   9   6    10439.19    11742.74    188.17 o 
   1   9   6        1.98       24.78      6.99 o 
   2   9   6      997.86      992.03     20.16 o 
   3   9   6      237.84      252.28     13.64 o 
   4   9   6      465.36      475.51     15.52 o 
   5   9   6        1.83       25.07      6.57 o 
   6   9   6      402.87      377.22     24.19 o 
   7   9   6       90.83       89.13     11.41 o 
   8   9   6       48.79       47.37     10.28 o 
   9   9   6      151.65      187.98     24.63 o 
  10   9   6      235.54      226.57     21.66 o 
  11   9   6       81.45      102.31     41.35 o 
  -9  10   6       20.99       41.94     15.95 o 
  -8  10   6        2.52        0.00      7.02 o 
  -7  10   6       21.97        2.96      7.37 o 
  -6  10   6       11.68        7.41      6.40 o 
  -5  10   6       29.64       31.93      6.21 o 
  -4  10   6       51.39       42.34      6.57 o 
  -3  10   6      232.58      214.57     10.76 o 
  -2  10   6      438.45      428.69     40.47 o 
  -1  10   6      762.11      874.14     20.63 o 
   0  10   6        0.16        0.00      8.80 o 
   1  10   6      251.38      271.24     16.43 o 
   2  10   6       48.21       44.61      4.32 o 
   3  10   6      812.07      864.14     22.47 o 
   4  10   6      112.93      133.78      9.77 o 
   5  10   6       17.24        0.00     11.11 o 
   6  10   6        0.00        0.00      7.04 o 
   7  10   6       22.36        2.54     13.53 o 
   8  10   6       49.62       65.49     11.74 o 
   9  10   6      139.41      166.92     15.84 o 
  10  10   6       13.17       38.58     13.27 o 
  11  10   6        9.46        7.79     15.11 o 
 -10  11   6        3.09        6.86     12.12 o 
  -8  11   6        2.63        4.56      7.86 o 
  -7  11   6        0.02        0.00      6.61 o 
  -6  11   6        0.29        0.00      5.62 o 
  -5  11   6        1.73       14.71      5.79 o 
  -4  11   6      471.54      483.42     37.06 o 
  -3  11   6      695.81      772.23     20.47 o 
  -2  11   6      810.96      763.71     19.90 o 
  -1  11   6       65.92       60.04      6.90 o 
   0  11   6      243.54      251.05     16.16 o 
   1  11   6      255.56      250.14     11.00 o 
   2  11   6      131.71      112.24      6.08 o 
   3  11   6       14.87       16.40      6.38 o 
   4  11   6       78.42       93.63     13.64 o 
   5  11   6       29.89       31.89      7.38 o 
   6  11   6      102.14       98.09     10.85 o 
   7  11   6        0.04        0.00      8.44 o 
   8  11   6       43.72       36.53     10.70 o 
   9  11   6       59.16       42.84     11.71 o 
  10  11   6        4.73       22.06     14.30 o 
 -10  12   6        1.08        0.76     12.93 o 
  -9  12   6        6.93       48.76     14.28 o 
  -8  12   6       52.19       68.57     14.01 o 
  -7  12   6      199.85      228.77     14.53 o 
  -6  12   6       36.02       38.37      8.35 o 
  -5  12   6      353.53      312.50     15.13 o 
  -4  12   6      460.27      403.27     19.79 o 
  -3  12   6       91.37       82.10      7.99 o 
  -2  12   6        3.64       13.14     10.67 o 
  -1  12   6       40.09       33.94      6.27 o 
   0  12   6       15.07       36.55      7.48 o 
   1  12   6       94.39       91.13      7.51 o 
   2  12   6       16.72       30.10      9.16 o 
   3  12   6      339.89      376.49     15.78 o 
   4  12   6       44.82       72.92      9.17 o 
   5  12   6        1.74       25.96      8.09 o 
   6  12   6        1.40        0.00      7.51 o 
   7  12   6      228.34      204.39     15.53 o 
   8  12   6       30.41       36.52     11.64 o 
   9  12   6       75.18       62.45     15.95 o 
  10  12   6        0.60        0.00     16.50 o 
  -9  13   6       11.50        0.00     11.85 o 
  -8  13   6        2.83       17.52     12.12 o 
  -7  13   6      190.86      191.69     14.63 o 
  -6  13   6      100.68      113.44     15.51 o 
  -5  13   6       38.72       18.67     11.04 o 
  -4  13   6        7.63        9.90      8.35 o 
  -3  13   6       74.10       94.55     18.81 o 
  -2  13   6       67.88       97.93      9.03 o 
  -1  13   6        0.27        7.17      4.98 o 
   0  13   6       13.19       21.73      5.79 o 
   1  13   6       15.75        2.47      5.02 o 
   2  13   6       49.38       12.19      9.16 o 
   3  13   6       15.46       14.66      6.38 o 
   4  13   6      239.62      236.59     14.27 o 
   5  13   6      245.05      317.39     24.08 o 
   6  13   6       26.20       19.17      9.43 o 
   7  13   6       67.06       44.51     10.91 o 
   8  13   6       29.71       33.36     11.49 o 
   9  13   6       77.14       49.77     17.27 o 
  10  13   6       31.06       28.27     15.27 o 
  -9  14   6       27.37        0.00     12.66 o 
  -8  14   6       54.69       95.24     18.59 o 
  -7  14   6      379.54      370.07     18.13 o 
  -6  14   6      223.43      229.33     14.65 o 
  -5  14   6      127.00      125.69     11.70 o 
  -4  14   6       35.16       32.53     11.22 o 
  -3  14   6      102.97       85.46     19.13 o 
  -2  14   6      164.88      221.17     12.76 o 
  -1  14   6        3.27        1.71     14.30 o 
   0  14   6     4792.44     4463.91     79.31 o 
   1  14   6      681.62      608.06     18.25 o 
   2  14   6        1.85        0.00      8.08 o 
   3  14   6      135.73       79.62     12.93 o 
   4  14   6        2.89        0.00      6.95 o 
   5  14   6       36.91       43.29     10.24 o 
   6  14   6      303.00      315.65     18.67 o 
   7  14   6        6.35        0.00     20.12 o 
   8  14   6        2.47        2.24     10.93 o 
   9  14   6        1.33        1.47     12.36 o 
  -8  15   6       26.62       49.52     15.35 o 
  -7  15   6       48.65       37.71     16.16 o 
  -6  15   6        4.61       12.81      8.35 o 
  -5  15   6      128.01      146.48     24.41 o 
  -4  15   6      319.85      211.68     14.38 o 
  -3  15   6       59.31       62.59     10.89 o 
  -2  15   6     1072.82     1030.54     27.05 o 
  -1  15   6       47.52       77.02     39.92 o 
   0  15   6      286.47      248.38     32.11 o 
   1  15   6      140.59      199.24     18.86 o 
   2  15   6       82.64       89.52     14.55 o 
   3  15   6      272.59      200.38     20.47 o 
   4  15   6      459.37      344.38     26.94 o 
   5  15   6      277.91      273.65     20.12 o 
   6  15   6       32.02       32.01     11.16 o 
   7  15   6        0.09        7.14     11.13 o 
   8  15   6        0.00        5.10     28.92 o 
  -8  16   6        2.86        0.00     15.08 o 
  -7  16   6        1.60       14.86     15.08 o 
  -6  16   6        0.38        0.00      8.65 o 
  -5  16   6       52.57       71.88     11.14 o 
  -4  16   6      154.34      139.60     12.87 o 
  -3  16   6        9.89        2.36     13.64 o 
  -2  16   6     1073.67      992.87     28.15 o 
  -1  16   6       86.86       88.02     14.30 o 
   0  16   6      423.45      398.48     26.13 o 
   1  16   6        0.37        0.00     10.77 o 
   2  16   6       85.91      116.57     17.24 o 
   3  16   6        0.19       11.43     13.47 o 
   4  16   6      122.42       97.90     17.24 o 
   5  16   6       31.22       38.48     17.24 o 
   6  16   6        0.73        0.00     28.70 o 
   7  16   6        0.64        1.00     15.18 o 
   8  16   6        0.10       20.63     21.55 o 
  -7  17   6        0.72        0.00     14.28 o 
  -6  17   6        1.01       16.76     17.24 o 
  -5  17   6        0.77        0.00      9.03 o 
  -4  17   6       49.31       60.51     10.89 o 
  -3  17   6       21.23       28.38     11.22 o 
  -2  17   6       12.92       22.16     11.22 o 
  -1  17   6       99.84       99.59     21.00 o 
   0  17   6       25.18       30.86     12.66 o 
   1  17   6      304.67      307.05     26.13 o 
   2  17   6       11.03       11.43     13.20 o 
   3  17   6       22.11       61.71     15.89 o 
   4  17   6        1.75       23.62     13.20 o 
   5  17   6       36.89       78.86     19.66 o 
   6  17   6        7.25        0.00     16.16 o 
   7  17   6        4.35        2.93     14.33 o 
  -6  18   6        1.47        0.00     15.08 o 
  -5  18   6       49.64       67.76     15.84 o 
  -4  18   6       20.03        0.00      9.05 o 
  -3  18   6        4.58       22.97     10.56 o 
  -2  18   6       45.05       64.14     11.61 o 
  -1  18   6       18.06       32.00     14.28 o 
   0  18   6       12.67        0.00     12.39 o 
   1  18   6       19.05       14.48     12.12 o 
   2  18   6        0.09        5.33     13.47 o 
   3  18   6       63.52      106.67     19.93 o 
   4  18   6      175.50      169.14     22.90 o 
   5  18   6       12.45       17.90     16.70 o 
   6  18   6       10.19       82.29     23.97 o 
  -5  19   6       11.88        0.00     16.70 o 
  -4  19   6       55.84       71.77     13.00 o 
  -3  19   6        0.60        8.57     10.67 o 
  -2  19   6       27.30       29.27     10.89 o 
  -1  19   6        5.12       22.86     12.93 o 
   0  19   6       17.21        2.29     14.01 o 
   1  19   6       10.52       30.48     14.82 o 
   2  19   6       17.64       21.71     16.70 o 
   3  19   6       13.49       27.43     16.97 o 
   4  19   6        1.85        7.24     16.43 o 
   5  19   6        3.61        1.14     18.05 o 
  -3  20   6       11.29        0.00     11.90 o 
  -2  20   6        0.27       18.67     16.43 o 
  -1  20   6        0.05        0.00     14.01 o 
   0  20   6        4.28       26.29     16.70 o 
   1  20   6       12.76        0.00     14.01 o 
   2  20   6        1.48        5.71     14.01 o 
   3  20   6       15.06        0.00     14.82 o 
   0  21   6        1.63        0.00     17.51 o 
   2 -18   7        9.58       62.48     19.66 o 
  -3 -17   7        0.00        0.00     18.86 o 
  -2 -17   7        0.56        0.00     17.78 o 
  -1 -17   7       13.72       27.81     18.32 o 
   1 -17   7        7.36       26.67     15.62 o 
   2 -17   7       15.07        0.00     15.62 o 
   3 -17   7       22.67       11.43     16.97 o 
   4 -17   7       18.66       81.14     21.82 o 
  -5 -16   7        5.70       28.19     19.66 o 
  -4 -16   7        0.68        0.00     16.43 o 
  -3 -16   7        2.96       23.24     16.16 o 
  -2 -16   7       49.47       97.52     19.66 o 
  -1 -16   7       62.05       66.67     18.32 o 
   0 -16   7        2.54        4.19     15.89 o 
   1 -16   7        7.88        0.00     14.01 o 
   2 -16   7      246.65      180.57     20.74 o 
   3 -16   7        7.88       10.67     15.35 o 
   4 -16   7       37.12       10.29     15.89 o 
   5 -16   7        1.60       22.86     17.78 o 
  -6 -15   7       47.56       94.86     25.32 o 
  -5 -15   7       61.37       81.52     21.82 o 
  -4 -15   7        3.32        0.00     16.16 o 
  -3 -15   7       58.28      131.43     19.93 o 
  -2 -15   7      279.15      336.76     28.55 o 
  -1 -15   7       44.40       60.57     16.97 o 
   0 -15   7        7.24        9.71      9.71 o 
   1 -15   7      234.28      233.52     22.09 o 
   2 -15   7       19.40       16.00     13.74 o 
   3 -15   7        1.16       50.29     15.35 o 
   4 -15   7        1.89        0.00     14.55 o 
   5 -15   7      106.56       46.48     17.78 o 
   6 -15   7       21.90       49.90     19.39 o 
   7 -15   7       13.06        6.10     19.13 o 
  -7 -14   7        4.63       70.86     22.90 o 
  -6 -14   7        0.42        0.00     19.93 o 
  -5 -14   7        2.67       33.14     18.05 o 
  -4 -14   7       64.73       27.43     17.24 o 
  -3 -14   7       68.72       90.67     16.43 o 
  -2 -14   7      112.96       94.48     18.59 o 
  -1 -14   7        0.20        2.89     10.78 o 
   0 -14   7        3.47        5.83      9.03 o 
   1 -14   7        0.26        0.00     12.12 o 
   2 -14   7      115.93      131.05     16.97 o 
   3 -14   7       10.32        0.00     12.66 o 
   4 -14   7        8.94       35.43     13.74 o 
   5 -14   7        0.01        0.00     12.93 o 
   6 -14   7       19.30        0.00     15.35 o 
   7 -14   7       33.00       38.48     18.32 o 
  -8 -13   7        0.01        0.00     18.32 o 
  -7 -13   7       34.31       13.71     21.01 o 
  -6 -13   7       12.55       27.43     18.05 o 
  -5 -13   7        7.41       33.14     16.70 o 
  -4 -13   7       10.94        0.00     12.93 o 
  -3 -13   7      144.51       92.95     16.97 o 
  -2 -13   7       23.76       37.30     11.88 o 
  -1 -13   7       31.09        5.88      7.01 o 
   0 -13   7       72.10      109.90     49.71 o 
   1 -13   7       80.68       89.57     11.88 o 
   2 -13   7      833.60      804.19     33.94 o 
   3 -13   7        0.00        7.24     11.04 o 
   4 -13   7        4.72        1.90     11.04 o 
   5 -13   7       11.54       41.14     13.47 o 
   6 -13   7       27.36        0.00     12.39 o 
   7 -13   7        0.00        0.00     16.16 o 
   8 -13   7        1.57        0.00     15.35 o 
  -8 -12   7        8.88        0.00     17.51 o 
  -7 -12   7        3.67        9.52     16.43 o 
  -6 -12   7       79.72      122.67     21.55 o 
  -5 -12   7       25.15       21.33     15.89 o 
  -4 -12   7       81.24       70.10     14.01 o 
  -3 -12   7        5.52        0.00     11.58 o 
  -2 -12   7       24.44       50.88     15.84 o 
  -1 -12   7     1434.14     1338.28     46.60 o 
   0 -12   7      221.70      264.13     14.53 o 
   1 -12   7      246.02      235.55     37.83 o 
   2 -12   7      321.05      283.05     20.74 o 
   3 -12   7      622.71      629.71     30.17 o 
   4 -12   7       31.16       12.95     11.85 o 
   5 -12   7        6.58       29.71     12.66 o 
   6 -12   7        1.55       19.81     14.82 o 
   7 -12   7        0.10        0.00      9.97 o 
   8 -12   7        0.38       25.90     14.55 o 
   9 -12   7       18.31       35.05     17.78 o 
  -9 -11   7        1.11        0.00     18.32 o 
  -8 -11   7       13.83       44.57     18.59 o 
  -7 -11   7      100.00      111.62     21.01 o 
  -6 -11   7        4.73        0.00     12.93 o 
  -5 -11   7       69.78       81.90     16.70 o 
  -4 -11   7        1.64        0.00     11.04 o 
  -3 -11   7      687.90      703.42     21.85 o 
  -2 -11   7      213.50      195.12     12.77 o 
  -1 -11   7      263.27      216.08     33.65 o 
   0 -11   7        0.54        0.00     17.60 o 
   1 -11   7       14.71        5.33      6.67 o 
   2 -11   7        4.33        0.80     15.07 o 
   3 -11   7      413.09      358.86     22.36 o 
   4 -11   7      472.99      447.24     25.86 o 
   5 -11   7       10.39        0.00     11.58 o 
   6 -11   7        6.25        0.00     10.77 o 
   7 -11   7       59.18      106.29     17.51 o 
   8 -11   7        4.33       18.29     15.35 o 
   9 -11   7        7.58        0.00     16.70 o 
  -9 -10   7        0.05        0.00     19.39 o 
  -8 -10   7       35.90       35.43     18.59 o 
  -7 -10   7       33.00       18.67     15.08 o 
  -6 -10   7       75.80       38.86     14.28 o 
  -5 -10   7      798.89      770.28     39.60 o 
  -4 -10   7      852.80      844.95     37.44 o 
  -3 -10   7      304.02      310.92     23.53 o 
  -2 -10   7      155.28      142.75     10.32 o 
  -1 -10   7        0.02        7.00      6.09 o 
   0 -10   7        8.82        2.75      6.38 o 
   1 -10   7      112.82      119.84      9.33 o 
   2 -10   7       20.64       17.57      6.06 o 
   3 -10   7       77.95      100.19     14.01 o 
   4 -10   7       93.52       87.62     14.55 o 
   5 -10   7       75.81       68.19     14.55 o 
   6 -10   7       94.77       84.57     14.28 o 
   7 -10   7       11.13       40.00     13.47 o 
   8 -10   7      130.10      121.14     19.13 o 
   9 -10   7       30.64        9.14     15.89 o 
  10 -10   7       26.86       18.67     17.24 o 
 -10  -9   7       14.76       48.00     23.97 o 
  -9  -9   7       20.89       28.19     22.09 o 
  -8  -9   7       15.75       59.81     19.66 o 
  -7  -9   7      233.44      249.52     25.59 o 
  -6  -9   7      392.61      400.76     29.90 o 
  -5  -9   7      586.05      687.24     36.10 o 
  -4  -9   7      543.73      588.61     18.81 o 
  -3  -9   7      109.24       99.99      8.71 o 
  -2  -9   7        0.21       15.19      8.14 o 
  -1  -9   7      147.74      160.82     13.64 o 
   0  -9   7       24.51       26.39      6.06 o 
   1  -9   7       59.72       56.85      7.23 o 
   2  -9   7       44.21       45.88      7.15 o 
   3  -9   7      241.21      262.80     24.85 o 
   4  -9   7       27.27        4.95      8.89 o 
   5  -9   7      290.73      303.24     21.28 o 
   6  -9   7      236.23      258.67     21.55 o 
   7  -9   7       22.51       52.19     13.74 o 
   8  -9   7      332.43      313.14     25.05 o 
   9  -9   7        0.50        0.00     14.28 o 
  10  -9   7       23.42        0.00     15.62 o 
 -10  -8   7        0.20        0.00     19.39 o 
  -9  -8   7        2.30        0.00     15.62 o 
  -8  -8   7       42.20       89.90     20.74 o 
  -7  -8   7     1346.69     1505.90     56.57 o 
  -6  -8   7      570.37      422.47     29.09 o 
  -5  -8   7      342.09      303.62     23.70 o 
  -4  -8   7       53.94       65.11     12.98 o 
  -3  -8   7        0.00       11.45      5.41 o 
  -2  -8   7      243.92      207.44     27.93 o 
  -1  -8   7       38.13       25.71      6.10 o 
   0  -8   7      231.44      234.52     14.85 o 
   1  -8   7      226.45      217.83     10.46 o 
   2  -8   7      205.75      223.66     10.08 o 
   3  -8   7       16.40       38.04      6.82 o 
   4  -8   7       21.73       16.38      9.43 o 
   5  -8   7        6.30       27.81     10.24 o 
   6  -8   7        4.74        0.00      8.08 o 
   7  -8   7      608.59      666.66     32.32 o 
   8  -8   7        0.61        6.10     12.12 o 
   9  -8   7       13.01       24.00     14.82 o 
  10  -8   7        0.91       32.76     16.16 o 
  11  -8   7        3.35       24.76     16.70 o 
 -10  -7   7      152.42       94.09     23.70 o 
  -9  -7   7       83.18      128.38     22.09 o 
  -8  -7   7       47.95      110.48     21.28 o 
  -7  -7   7      354.95      355.81     28.55 o 
  -6  -7   7      145.38      104.38     16.16 o 
  -5  -7   7        2.03        2.01      7.04 o 
  -4  -7   7        0.08        0.00      5.11 o 
  -3  -7   7     1228.70     1168.15     25.96 o 
  -2  -7   7        4.53       13.63      7.70 o 
  -1  -7   7       61.46       76.22      6.90 o 
   0  -7   7      499.85      484.01     19.79 o 
   1  -7   7       94.86      116.12      7.51 o 
   2  -7   7      363.73      391.08     12.29 o 
   3  -7   7     1898.72     1801.36     34.29 o 
   4  -7   7     1426.33     1382.09     42.83 o 
   5  -7   7      585.50      550.47     25.59 o 
   6  -7   7      111.32      121.14     14.01 o 
   7  -7   7      140.16      171.43     18.05 o 
   8  -7   7       97.17      126.86     17.51 o 
   9  -7   7       41.57       72.38     16.16 o 
  10  -7   7       35.71      124.19     19.39 o 
  11  -7   7       76.55        0.00     17.78 o 
 -11  -6   7        2.32        0.00     19.13 o 
 -10  -6   7      202.17      180.57     26.40 o 
  -9  -6   7       21.22        0.00     15.08 o 
  -8  -6   7      423.60      524.19     34.48 o 
  -7  -6   7        0.35        0.00     11.58 o 
  -6  -6   7      659.06      590.09     18.38 o 
  -5  -6   7      256.58      279.15     12.25 o 
  -4  -6   7       25.24       38.73      5.79 o 
  -3  -6   7       56.41      107.44      7.81 o 
  -2  -6   7     1200.77     1336.76     42.02 o 
  -1  -6   7      323.60      314.21     11.42 o 
   0  -6   7     3090.96     3097.02     54.63 o 
   1  -6   7     2702.19     2681.59     47.61 o 
   2  -6   7      575.28      611.57     14.96 o 
   3  -6   7      376.80      370.37     21.88 o 
   4  -6   7       43.07       34.46      6.38 o 
   5  -6   7      100.65       81.52     11.04 o 
   6  -6   7      227.28      171.81     15.62 o 
   7  -6   7       90.52      105.52     14.28 o 
   8  -6   7      337.34      311.62     23.17 o 
   9  -6   7       70.31       91.43     16.16 o 
  10  -6   7       20.81        0.00     11.85 o 
  11  -6   7        0.42        1.14     14.55 o 
 -11  -5   7        6.72        0.00     19.39 o 
 -10  -5   7       68.71       96.38     21.82 o 
  -9  -5   7       26.04       36.95     16.70 o 
  -8  -5   7        4.09        0.00     11.04 o 
  -7  -5   7      108.75      151.62     18.86 o 
  -6  -5   7        7.90        1.58      8.47 o 
  -5  -5   7       51.22       43.17      4.82 o 
  -4  -5   7        2.47        0.00      4.18 o 
  -3  -5   7       12.28       16.18      4.72 o 
  -2  -5   7      384.60      243.81     12.66 o 
  -1  -5   7      435.49      402.78     12.09 o 
   0  -5   7     1125.45     1130.36     23.05 o 
   1  -5   7        1.61        0.00      3.37 o 
   2  -5   7     1457.92     1463.89     27.74 o 
   3  -5   7      425.64      335.70      9.77 o 
   4  -5   7      148.26      170.67      6.82 o 
   5  -5   7      110.42      113.14     12.39 o 
   6  -5   7       50.85       38.10      8.35 o 
   7  -5   7       42.07       70.10     11.85 o 
   8  -5   7       80.83       51.43     11.85 o 
   9  -5   7       27.33       14.48     11.58 o 
  10  -5   7       21.09       30.10     14.82 o 
  11  -5   7        3.97       19.81     14.28 o 
 -11  -4   7       24.16       52.57     21.55 o 
 -10  -4   7       34.25       70.10     20.20 o 
  -9  -4   7        0.42       16.00     13.47 o 
  -8  -4   7        3.29       32.38     14.01 o 
  -7  -4   7       24.85       15.02      6.40 o 
  -6  -4   7        5.47        9.23      7.26 o 
  -5  -4   7        0.30        0.00      3.50 o 
  -4  -4   7      132.86      165.96      6.39 o 
  -3  -4   7        7.45        9.80      6.38 o 
  -2  -4   7     3000.48     3153.60     55.18 o 
  -1  -4   7    10748.08    11684.61    186.87 o 
   0  -4   7       70.59       98.61      6.38 o 
   1  -4   7     1385.31     1367.87     25.99 o 
   2  -4   7     3018.02     3123.41     52.94 o 
   3  -4   7      877.47      860.19     27.75 o 
   4  -4   7       13.72        2.29      6.20 o 
   5  -4   7       12.75       19.05      7.54 o 
   6  -4   7       34.85       56.00      9.97 o 
   7  -4   7       48.83       50.67      9.97 o 
   8  -4   7       35.59       33.90      9.70 o 
   9  -4   7       10.29        0.00     10.24 o 
  10  -4   7        0.03        0.00      9.16 o 
  11  -4   7       15.36       16.00     14.28 o 
 -11  -3   7       14.21        0.00     18.05 o 
 -10  -3   7       78.32       90.67     18.59 o 
  -9  -3   7      125.24      122.29     20.74 o 
  -8  -3   7      227.75      258.28     23.44 o 
  -7  -3   7       16.58       16.54      6.38 o 
  -6  -3   7       34.64       12.60      8.36 o 
  -5  -3   7      324.65      370.22     14.59 o 
  -4  -3   7      645.67      662.25     12.85 o 
  -3  -3   7     4479.84     4410.27    111.52 o 
  -2  -3   7      793.15      808.85     18.13 o 
  -1  -3   7      722.29      787.74     17.41 o 
   0  -3   7      242.75      275.92      8.84 o 
   1  -3   7     3691.07     3886.00     64.66 o 
   2  -3   7      197.13      198.71     12.76 o 
   3  -3   7     4257.95     4150.84     97.24 o 
   4  -3   7      217.94      186.29     12.93 o 
   5  -3   7        9.24        5.85      2.67 o 
   6  -3   7       10.51        1.52      7.00 o 
   7  -3   7      208.46      180.57     15.08 o 
   8  -3   7       21.93       30.48      9.70 o 
   9  -3   7       71.78       16.38     10.77 o 
  10  -3   7       19.74        6.86     10.24 o 
  12  -3   7       25.11       40.38     21.28 o 
 -11  -2   7        3.02       34.29     18.32 o 
 -10  -2   7       93.07       96.00     20.20 o 
  -9  -2   7        2.50       39.24     16.16 o 
  -8  -2   7       11.03       11.27      6.92 o 
  -7  -2   7       25.74       36.87      7.37 o 
  -6  -2   7      118.93      131.08      6.87 o 
  -5  -2   7      176.10      202.28      7.29 o 
  -4  -2   7     1595.77     1602.40     31.16 o 
  -3  -2   7      387.03      369.51     11.30 o 
  -2  -2   7     2563.18     2380.29     42.43 o 
  -1  -2   7     4844.90     4905.59     80.93 o 
   0  -2   7     1482.06     1422.93     34.53 o 
   1  -2   7      722.85      737.18     17.93 o 
   2  -2   7      398.28      373.33     15.08 o 
   3  -2   7      175.85      145.14     10.24 o 
   4  -2   7      120.09      158.86     11.04 o 
   5  -2   7      133.70      149.44      5.99 o 
   6  -2   7      208.69      213.33     14.28 o 
   7  -2   7        3.33       18.67      8.35 o 
   8  -2   7      337.33      337.52     19.93 o 
   9  -2   7       10.59        0.00     10.24 o 
  10  -2   7       10.03        0.00     10.24 o 
  11  -2   7       27.11        8.38     16.16 o 
  12  -2   7        8.15       18.67     18.32 o 
 -11  -1   7       84.57       55.24     21.28 o 
 -10  -1   7       28.28       42.29     16.97 o 
  -9  -1   7       54.67       56.61     10.01 o 
  -8  -1   7      182.53      163.60     11.89 o 
  -7  -1   7      174.66      158.70     10.76 o 
  -6  -1   7      125.02      145.39      9.68 o 
  -5  -1   7        0.19        5.30      2.85 o 
  -4  -1   7       30.55       37.05      3.54 o 
  -3  -1   7        2.16        4.45      2.11 o 
  -2  -1   7     2873.38     2770.49     53.34 o 
  -1  -1   7    21138.07    21036.78    330.22 o 
   0  -1   7    10350.94    10897.05    172.76 o 
   1  -1   7    57706.71    59144.68    919.29 o 
   2  -1   7     7105.52     6975.22    155.16 o 
   3  -1   7      882.98      829.71     24.78 o 
   4  -1   7     1342.33     1290.18     23.62 o 
   5  -1   7      645.72      657.03     16.72 o 
   6  -1   7      191.84      198.39      8.22 o 
   7  -1   7        8.27       27.05      8.08 o 
   8  -1   7      101.53      144.00     13.74 o 
   9  -1   7        2.47        0.00      8.08 o 
  10  -1   7      171.98      108.95     20.20 o 
  11  -1   7        6.20        4.57     16.43 o 
  12  -1   7       11.16       48.38     20.74 o 
 -12   0   7        2.69       36.19     21.28 o 
 -11   0   7       90.53      129.14     23.97 o 
 -10   0   7       23.06       58.67     17.51 o 
  -9   0   7       15.05       20.09      8.52 o 
  -8   0   7       21.74       11.98     16.94 o 
  -7   0   7      519.71      520.30     16.95 o 
  -6   0   7     1278.99     1332.99     23.38 o 
  -5   0   7        0.18        0.21      3.21 o 
  -4   0   7       51.12       52.12      4.67 o 
  -3   0   7       31.00       40.48      3.25 o 
  -2   0   7      990.32      939.58     19.57 o 
  -1   0   7    39174.56    41004.35    531.58 o 
   0   0   7        3.75       24.31      5.69 o 
   1   0   7    75443.18    79238.84   1231.01 o 
   2   0   7     7260.16     7126.27    113.57 o 
   3   0   7     1812.09     1706.42     29.60 o 
   4   0   7       43.42       38.84      3.74 o 
   5   0   7     2888.07     3036.71     52.00 o 
   6   0   7     3975.04     4057.82     68.73 o 
   7   0   7      360.26      372.10     12.26 o 
   8   0   7        4.24        0.00      5.88 o 
   9   0   7      200.46      196.33     12.73 o 
  10   0   7      254.10      291.05     26.13 o 
  11   0   7       45.06       65.90     17.78 o 
  12   0   7       30.10       12.57     20.47 o 
 -12   1   7        2.77        0.00     21.01 o 
 -11   1   7       10.39       25.52     18.59 o 
 -10   1   7        0.07        1.63      8.66 o 
  -9   1   7       88.12       12.78     25.29 o 
  -8   1   7       43.09       44.89      8.74 o 
  -7   1   7      118.19      139.74     10.48 o 
  -6   1   7       22.68       30.08      6.02 o 
  -5   1   7     3332.76     3476.89     62.22 o 
  -4   1   7        0.18        0.00      5.83 o 
  -3   1   7      959.27      875.83     27.71 o 
  -2   1   7      136.52      176.16      7.36 o 
  -1   1   7     1290.10     1248.51     18.60 o 
   0   1   7      162.90      167.57     13.64 o 
   1   1   7    11815.11    11710.07    184.37 o 
   2   1   7     7049.66     7345.14     97.33 o 
   3   1   7     6042.51     6067.30     82.30 o 
   4   1   7     1041.42     1179.73     19.15 o 
   5   1   7        7.83       27.67      7.91 o 
   6   1   7       30.37       45.25      4.87 o 
   7   1   7       73.03       78.22      9.75 o 
   8   1   7      129.96      144.65     10.20 o 
   9   1   7        1.85        0.00     10.24 o 
  10   1   7      148.46      140.95     19.93 o 
  11   1   7       12.90       49.14     17.51 o 
  12   1   7       18.17       15.24     18.86 o 
 -12   2   7       11.58       30.10     22.09 o 
 -11   2   7        0.00        0.00     17.51 o 
 -10   2   7       11.04        0.01      9.57 o 
  -9   2   7       65.49       68.72     10.26 o 
  -8   2   7      329.20      252.06     14.24 o 
  -7   2   7       12.59       17.43      6.03 o 
  -6   2   7      660.04      591.07     17.60 o 
  -5   2   7        7.46        1.37      4.27 o 
  -4   2   7      729.63      686.99     17.25 o 
  -3   2   7       32.17       37.97      4.79 o 
  -2   2   7     2073.52     1939.80     48.22 o 
  -1   2   7     1051.07      913.12     14.36 o 
   0   2   7      184.87      178.17      4.82 o 
   1   2   7      139.77      158.19      4.55 o 
   2   2   7    16483.09    17158.32    223.08 o 
   3   2   7     8767.08     9119.01    120.61 o 
   4   2   7        0.03        0.98      2.70 o 
   5   2   7      405.20      417.13      9.84 o 
   6   2   7       38.02       71.71      7.77 o 
   7   2   7       79.66       72.16      6.00 o 
   8   2   7        6.67        5.85      6.41 o 
   9   2   7       44.71       45.71     14.55 o 
  10   2   7        5.84       18.67     14.01 o 
  11   2   7       41.01       48.76     18.32 o 
  12   2   7        2.19       20.95     18.86 o 
 -12   3   7        0.18        0.00     16.70 o 
 -11   3   7        7.93       16.76     15.89 o 
 -10   3   7       62.46       53.43     11.62 o 
  -9   3   7        8.44       10.97      8.22 o 
  -8   3   7      187.55      185.80     13.32 o 
  -7   3   7        9.96       16.44      6.32 o 
  -6   3   7       59.01       80.06      8.08 o 
  -5   3   7      129.33      124.47      8.46 o 
  -4   3   7     5819.61     5851.79    134.69 o 
  -3   3   7      405.32      401.99     36.73 o 
  -2   3   7     5325.04     5338.64     87.98 o 
  -1   3   7      173.22      177.08      6.86 o 
   0   3   7      129.35      138.95      7.81 o 
   1   3   7     5688.87     5379.65     87.20 o 
   2   3   7       66.19       64.17      3.47 o 
   3   3   7      314.82      368.19      8.13 o 
   4   3   7     2568.27     2767.71     39.70 o 
   5   3   7        3.87        0.00      3.32 o 
   6   3   7       83.26       91.71      5.67 o 
   7   3   7       68.34       65.60      5.90 o 
   8   3   7       63.02       55.73     16.94 o 
   9   3   7       12.41       39.24     13.20 o 
  10   3   7        4.99        4.57     14.01 o 
  11   3   7      105.76       66.67     18.86 o 
  12   3   7       13.88       57.14     20.20 o 
 -11   4   7        2.22        0.00     10.03 o 
 -10   4   7       57.57       52.70     11.57 o 
  -9   4   7       74.67       48.49      8.95 o 
  -8   4   7      311.92      302.84     21.77 o 
  -7   4   7       27.54       16.09      5.76 o 
  -6   4   7      132.95      166.11     12.10 o 
  -5   4   7      340.02      377.03     13.71 o 
  -4   4   7     1005.57     1003.40     35.74 o 
  -3   4   7       28.26       39.81      4.75 o 
  -2   4   7     1639.20     1525.24     28.85 o 
  -1   4   7     2196.31     2153.70     37.87 o 
   0   4   7       67.39       54.62      3.27 o 
   1   4   7      397.78      369.04      7.61 o 
   2   4   7      188.45      190.66     17.29 o 
   3   4   7      973.74      953.72     18.77 o 
   4   4   7        6.75        3.90      3.03 o 
   5   4   7      913.41      970.50     17.09 o 
   6   4   7     1887.94     1851.64     31.01 o 
   7   4   7      167.32      146.96     12.87 o 
   8   4   7      122.50      114.06     10.57 o 
   9   4   7       72.97      108.58     11.27 o 
  10   4   7       57.85       44.95     16.16 o 
  11   4   7       49.06        7.62     16.97 o 
  12   4   7        1.27       26.67     19.39 o 
 -11   5   7       77.15      117.41     14.96 o 
 -10   5   7      101.14      154.05     13.92 o 
  -9   5   7        6.49       18.68     12.54 o 
  -8   5   7      583.96      496.87     18.95 o 
  -7   5   7       85.48       95.15     12.10 o 
  -6   5   7      675.32      636.23     66.75 o 
  -5   5   7      772.31      678.33     24.63 o 
  -4   5   7      802.21      786.58     19.14 o 
  -3   5   7     1847.08     1824.28     34.83 o 
  -2   5   7      356.06      356.45     11.99 o 
  -1   5   7      356.77      338.15      9.52 o 
   0   5   7      177.85      173.04      6.09 o 
   1   5   7      992.89      991.84     16.03 o 
   2   5   7      270.39      252.25      6.26 o 
   3   5   7      936.29      861.69     14.34 o 
   4   5   7     2525.23     2223.14     94.23 o 
   5   5   7     3559.97     3451.58     82.15 o 
   6   5   7      202.98      222.48     18.32 o 
   7   5   7       40.91       47.31      7.26 o 
   8   5   7      450.14      359.44     16.76 o 
   9   5   7       34.03       45.00     10.56 o 
  10   5   7      133.11      160.00     21.82 o 
  11   5   7       45.16      120.76     20.47 o 
  12   5   7       29.86       32.00     20.47 o 
 -11   6   7       22.58       32.08     11.88 o 
 -10   6   7        7.48       24.40      9.38 o 
  -9   6   7      248.69      240.40     15.59 o 
  -8   6   7     3068.40     3001.73     58.95 o 
  -7   6   7      429.67      420.92     16.60 o 
  -6   6   7       95.66       76.57      8.00 o 
  -5   6   7      342.01      313.85     12.95 o 
  -4   6   7      113.76      133.01      8.44 o 
  -3   6   7     1340.78     1316.71     27.23 o 
  -2   6   7      731.79      714.84     16.66 o 
  -1   6   7      365.08      362.47     13.75 o 
   0   6   7      792.51      804.82     14.10 o 
   1   6   7     9051.47     9272.43    122.80 o 
   2   6   7     3004.78     3109.60     43.44 o 
   3   6   7     1778.79     1773.71     30.27 o 
   4   6   7       15.38       33.17      6.27 o 
   5   6   7      307.25      279.25     17.05 o 
   6   6   7       55.37       59.15     11.11 o 
   7   6   7      333.66      329.25     17.38 o 
   9   6   7      237.18      173.32     72.36 o 
  10   6   7       90.90       50.67     16.94 o 
  11   6   7       37.40        0.00     16.16 o 
  12   6   7        1.07        0.00     19.93 o 
 -11   7   7       69.56       59.89     13.33 o 
 -10   7   7      180.20      179.70     15.51 o 
  -9   7   7        1.19       16.74      8.97 o 
  -8   7   7      327.52      345.41     17.01 o 
  -7   7   7       74.92       85.61     15.62 o 
  -6   7   7        7.86       13.33      6.29 o 
  -5   7   7      411.93      426.67     15.31 o 
  -4   7   7      252.37      212.53     10.47 o 
  -3   7   7    10039.38    10535.27    170.85 o 
  -2   7   7     2010.58     2178.86     40.27 o 
  -1   7   7     3420.33     3356.16     57.84 o 
   0   7   7      141.09      142.36      5.63 o 
   1   7   7     1287.07     1416.03     22.16 o 
   2   7   7      615.48      641.33     11.93 o 
   3   7   7      731.90      838.37     14.44 o 
   4   7   7      607.92      660.16     19.79 o 
   5   7   7        7.93        4.61      5.83 o 
   6   7   7       13.17       19.04      6.71 o 
   7   7   7       17.93       38.10      8.16 o 
   8   7   7       67.61       81.45     11.13 o 
   9   7   7       11.11        6.68     11.04 o 
  10   7   7      154.28      185.11     30.24 o 
  11   7   7        0.04       19.05     17.78 o 
 -11   8   7      151.01      113.52     24.24 o 
 -10   8   7        0.01       37.92     12.87 o 
  -9   8   7        2.54        7.78      8.67 o 
  -8   8   7        9.39       36.76     10.89 o 
  -7   8   7     1713.29     1494.40     34.74 o 
  -6   8   7      209.16      213.23     12.26 o 
  -5   8   7        5.48        5.03      5.04 o 
  -4   8   7      259.08      235.09     11.04 o 
  -3   8   7       12.60       14.11      4.37 o 
  -2   8   7      151.15      192.79      9.24 o 
  -1   8   7     1567.59     1664.81     32.07 o 
   0   8   7     1779.10     1818.27     33.99 o 
   1   8   7     9323.52     9753.21    129.98 o 
   2   8   7      163.60      159.86      5.91 o 
   3   8   7       94.48      109.67      4.50 o 
   4   8   7      770.25      789.75     20.38 o 
   5   8   7      265.12      232.11     12.38 o 
   6   8   7      158.77      143.17     10.84 o 
   7   8   7      177.02      173.88     12.95 o 
   8   8   7     1123.18     1148.87     31.23 o 
   9   8   7        9.23       20.66     10.56 o 
  10   8   7      111.72      133.44     15.52 o 
  11   8   7       59.46        0.00     19.13 o 
 -11   9   7       14.78       71.62     22.90 o 
 -10   9   7        6.78       17.88     10.15 o 
  -9   9   7        0.44        0.00     14.63 o 
  -8   9   7        2.78        6.86      7.67 o 
  -7   9   7     1514.78     1498.24     35.13 o 
  -6   9   7       46.29       25.49      7.13 o 
  -5   9   7       93.94      102.95      8.47 o 
  -4   9   7      707.34      657.65     18.18 o 
  -3   9   7      156.29      169.35      9.58 o 
  -2   9   7        0.15        0.00      4.73 o 
  -1   9   7     1579.21     1568.10     31.19 o 
   0   9   7        2.01       16.63      4.37 o 
   1   9   7      390.33      441.62     11.34 o 
   2   9   7      411.17      461.79     10.50 o 
   3   9   7      143.09      128.13      5.02 o 
   4   9   7      600.21      686.02     19.52 o 
   5   9   7       76.32       76.20     11.11 o 
   6   9   7      946.90      939.98     26.17 o 
   7   9   7      219.54      232.96     17.82 o 
   8   9   7       77.18      120.41     12.54 o 
   9   9   7        2.61        0.00      9.24 o 
  10   9   7       51.14       51.24     13.33 o 
  11   9   7        8.44        0.00     12.53 o 
 -10  10   7        6.13       32.76     17.78 o 
  -9  10   7       52.57       63.95     16.94 o 
  -8  10   7       21.33       29.04      8.54 o 
  -7  10   7        0.03        2.05     10.67 o 
  -6  10   7       45.92       46.44      9.13 o 
  -5  10   7       71.20       51.04      6.55 o 
  -4  10   7      135.37      145.66      9.74 o 
  -3  10   7       35.88       30.69      5.79 o 
  -2  10   7        9.50       21.28      5.02 o 
  -1  10   7      699.16      746.08     20.67 o 
   0  10   7      809.84      859.65     22.65 o 
   1  10   7      162.34      202.35      8.93 o 
   2  10   7      412.95      411.49     14.76 o 
   3  10   7      146.95      171.73     10.37 o 
   4  10   7      348.15      343.43     14.66 o 
   5  10   7        0.08        0.00      5.90 o 
   6  10   7      414.21      423.82     22.87 o 
   7  10   7        2.63        0.00      8.09 o 
   8  10   7       11.63        0.00      9.43 o 
   9  10   7       61.79       72.78     13.70 o 
  10  10   7       13.55       24.63     13.23 o 
  11  10   7        1.94        0.00     13.91 o 
  -9  11   7        7.37       15.85     12.87 o 
  -8  11   7       10.98       16.65      7.80 o 
  -7  11   7        1.09        0.00      6.60 o 
  -6  11   7      306.76      283.19     14.72 o 
  -5  11   7       24.45        6.19      5.50 o 
  -4  11   7      237.27      200.84     16.39 o 
  -3  11   7      422.05      398.75     15.12 o 
  -2  11   7     1155.17     1047.60     27.93 o 
  -1  11   7       40.17       69.37      6.93 o 
   0  11   7        2.82       25.17     12.10 o 
   1  11   7      174.10      175.88     16.50 o 
   2  11   7        4.78        7.76      3.67 o 
   3  11   7      227.84      196.86     11.32 o 
   4  11   7        0.33        0.00      7.26 o 
   5  11   7      109.37      119.60     25.07 o 
   6  11   7       43.53       60.06     20.34 o 
   7  11   7        0.04        8.38      9.01 o 
   8  11   7        0.29        0.00      8.46 o 
   9  11   7        1.18        6.40     10.85 o 
  10  11   7        8.92        0.00     13.02 o 
 -10  12   7       48.37      100.19     17.78 o 
  -8  12   7       63.14       78.77     15.18 o 
  -7  12   7       16.36       20.22      8.08 o 
  -6  12   7      182.06      226.97     33.43 o 
  -5  12   7       37.06       45.59      7.44 o 
  -4  12   7        0.23        7.22      7.81 o 
  -3  12   7       68.99       62.55      7.33 o 
  -2  12   7        7.96       20.93      5.48 o 
  -1  12   7        0.28        6.23      4.45 o 
   0  12   7      154.04      142.09     15.84 o 
   1  12   7       10.17       22.96      5.56 o 
   2  12   7      154.38      137.36      9.62 o 
   3  12   7        3.26        4.01      5.37 o 
   4  12   7        0.40       20.16      7.02 o 
   5  12   7       37.62       37.36      9.13 o 
   6  12   7       19.05       31.12      8.86 o 
   7  12   7       13.74       36.42     16.94 o 
   8  12   7       32.54       25.53     11.00 o 
   9  12   7       86.10       61.36     26.06 o 
  10  12   7        1.42        0.00     21.77 o 
  -9  13   7        6.34       27.05     11.85 o 
  -8  13   7        6.79        9.52     13.20 o 
  -7  13   7        0.70       15.82      8.46 o 
  -6  13   7      189.92      169.98     12.87 o 
  -5  13   7       35.11        7.23     10.45 o 
  -4  13   7       17.32       18.25      8.69 o 
  -3  13   7       21.93       18.15      6.28 o 
  -2  13   7       14.45       16.25      6.00 o 
  -1  13   7        0.06        3.81      7.54 o 
   0  13   7      100.84      107.96      8.78 o 
   1  13   7       47.39       36.22      6.14 o 
   2  13   7      149.90      113.52     14.01 o 
   3  13   7      303.81      307.39     15.10 o 
   4  13   7      186.63      236.42     14.27 o 
   5  13   7       34.35       36.55      8.28 o 
   6  13   7        4.84       12.28      8.93 o 
   7  13   7      234.26      202.12     15.85 o 
   8  13   7        3.46        5.39     10.87 o 
   9  13   7        3.42        0.00     11.89 o 
  10  13   7        0.57       36.51     14.73 o 
  -9  14   7        0.42       35.05     14.55 o 
  -8  14   7       14.72       11.43     14.82 o 
  -7  14   7      243.59      214.84     14.95 o 
  -6  14   7       48.25       39.56      9.14 o 
  -5  14   7        2.09        0.00      8.89 o 
  -4  14   7        0.07        0.00      7.27 o 
  -3  14   7       87.97       61.14      8.76 o 
  -2  14   7       48.58       56.32      8.46 o 
  -1  14   7      453.21      475.05     25.32 o 
   0  14   7      259.29      283.24     15.40 o 
   1  14   7      912.91      952.00     36.90 o 
   2  14   7       26.69       44.57     12.12 o 
   3  14   7      189.83      143.24     16.97 o 
   4  14   7       58.94       72.50     10.37 o 
   5  14   7      112.29      139.05     12.86 o 
   6  14   7        6.17       36.44     10.66 o 
   7  14   7      117.77      109.38     14.19 o 
   8  14   7        1.83       15.30     15.73 o 
   9  14   7       27.91        9.96     30.13 o 
  -8  15   7       57.94      104.76     18.32 o 
  -7  15   7      183.32      174.57     18.37 o 
  -6  15   7       80.38       84.60     10.97 o 
  -5  15   7      113.35       83.84     11.81 o 
  -4  15   7       14.21       35.75      8.66 o 
  -3  15   7      821.89      716.81     32.44 o 
  -2  15   7        0.87        7.51      7.67 o 
  -1  15   7       13.26       10.08      6.43 o 
   0  15   7      248.61      256.41     13.66 o 
   1  15   7        1.56       11.43      9.97 o 
   2  15   7        8.25       13.33     10.77 o 
   3  15   7      148.09      160.00     19.13 o 
   4  15   7        4.73        1.48      8.08 o 
   5  15   7        6.82        0.00     14.41 o 
   6  15   7        1.41        4.65     10.70 o 
   7  15   7        1.22       24.70     11.81 o 
   8  15   7        1.28        6.98     12.81 o 
  -8  16   7       18.57       74.29     18.86 o 
  -7  16   7        1.44        4.19     13.47 o 
  -6  16   7       16.85        8.71     16.94 o 
  -5  16   7        6.81       18.20      9.05 o 
  -4  16   7       41.61       42.49      9.97 o 
  -3  16   7      113.51      141.76     29.47 o 
  -2  16   7      492.63      522.60     33.65 o 
  -1  16   7       13.03       18.85      8.80 o 
   0  16   7        4.75       11.81     11.31 o 
   1  16   7        0.20        0.00      9.16 o 
   2  16   7      134.06       94.86     15.62 o 
   3  16   7      313.24      271.24     23.17 o 
   4  16   7       16.23       46.10     15.89 o 
   5  16   7        0.00        0.00     10.01 o 
   6  16   7       70.30      107.42     14.11 o 
   7  16   7        6.79       27.86     15.73 o 
   8  16   7       10.56        4.14     13.85 o 
  -7  17   7       52.73       98.67     19.93 o 
  -6  17   7        0.09        7.63     10.26 o 
  -5  17   7       17.92        8.94      9.69 o 
  -4  17   7        0.44        0.30     20.34 o 
  -3  17   7       66.27      105.71     18.70 o 
  -2  17   7       14.65       32.32      9.12 o 
  -1  17   7        8.36       19.30      8.76 o 
   0  17   7      204.94      241.14     21.55 o 
   1  17   7      755.28      740.95     34.48 o 
   2  17   7        6.35       11.05     11.85 o 
   3  17   7        6.25        4.57     13.74 o 
   4  17   7        9.80       41.90     16.43 o 
   5  17   7        8.36       30.86     17.51 o 
   6  17   7        3.10        0.00     12.08 o 
   7  17   7       19.73        3.44     30.57 o 
  -6  18   7        2.32        0.00     16.16 o 
  -5  18   7       14.26        8.31     12.87 o 
  -4  18   7       21.21       46.21     12.21 o 
  -3  18   7       23.37        0.00      8.65 o 
  -2  18   7       71.55       63.08     15.12 o 
  -1  18   7        5.95        0.00     12.12 o 
   0  18   7       21.39       23.24     12.93 o 
   1  18   7       43.54        4.95     14.28 o 
   2  18   7       97.09       61.71     16.70 o 
   3  18   7       15.82       70.86     16.97 o 
   4  18   7       67.19      112.76     20.47 o 
   5  18   7        0.50        0.00     15.89 o 
   6  18   7        4.89        0.00     17.24 o 
  -5  19   7       23.28       11.00     12.19 o 
  -4  19   7       16.69       12.09     11.00 o 
  -3  19   7       18.52       53.71     12.00 o 
  -2  19   7        1.18       16.33     10.54 o 
  -1  19   7        0.00        0.00     12.66 o 
   0  19   7       14.92       14.10     14.28 o 
   1  19   7        1.79        0.00     14.01 o 
   2  19   7        1.83        0.00     12.93 o 
   3  19   7       89.10       83.43     21.28 o 
   4  19   7       10.68       76.57     18.59 o 
   5  19   7        0.10        0.00     16.43 o 
  -4  20   7       19.48       32.06     12.85 o 
  -3  20   7        0.34        0.00     16.17 o 
  -2  20   7        5.67       50.67     16.43 o 
   0  20   7        0.00        0.00     15.08 o 
   1  20   7        4.54        0.00     16.70 o 
   2  20   7       23.61       11.81     16.70 o 
   3  20   7        1.56       17.52     15.62 o 
   4  20   7        0.20       17.14     18.59 o 
  -1  21   7        2.06        0.00     16.43 o 
   0  21   7        0.37       17.52     17.78 o 
   1  21   7        2.06        0.76     15.89 o 
  -3 -17   8       15.42       37.71     20.74 o 
  -2 -17   8        2.32       55.24     21.28 o 
   1 -17   8       12.86       38.10     17.24 o 
   2 -17   8       31.40       96.76     19.66 o 
   3 -17   8        0.22        0.00     16.97 o 
  -4 -16   8        3.60       41.52     20.20 o 
  -3 -16   8        6.75        0.00     16.43 o 
  -2 -16   8       61.71      112.38     20.47 o 
  -1 -16   8        8.55        0.00     14.82 o 
   0 -16   8      111.09      159.24     19.93 o 
   1 -16   8       33.17       29.33     16.16 o 
   2 -16   8        9.66       12.95     14.82 o 
   3 -16   8       12.77       36.19     16.97 o 
   4 -16   8       67.15      103.62     21.28 o 
   5 -16   8        4.48       44.95     20.20 o 
  -5 -15   8        9.76       74.29     21.82 o 
  -4 -15   8       78.74      142.48     21.82 o 
  -3 -15   8        2.90       15.62     16.97 o 
  -2 -15   8        1.93       16.76     15.08 o 
  -1 -15   8      166.86      223.24     25.05 o 
   0 -15   8       79.24       89.52     17.51 o 
   1 -15   8       51.03       12.57     14.28 o 
   2 -15   8        0.03        0.00     12.93 o 
   3 -15   8       49.67       68.19     16.70 o 
   4 -15   8       40.81        2.29     15.89 o 
   5 -15   8       10.27        0.00     14.55 o 
   6 -15   8       25.42       58.29     18.86 o 
  -6 -14   8        0.80        0.38     19.93 o 
  -5 -14   8       37.35       38.48     17.78 o 
  -4 -14   8       35.57       35.81     18.05 o 
  -3 -14   8       44.05       44.57     16.43 o 
  -2 -14   8        1.92        7.62     14.55 o 
  -1 -14   8       22.22        4.43     20.12 o 
   0 -14   8      119.23       98.23     11.51 o 
   1 -14   8      161.16      182.09     19.93 o 
   2 -14   8       71.42       67.43     15.62 o 
   3 -14   8        6.33       12.57     13.74 o 
   4 -14   8       10.29        6.48     14.28 o 
   5 -14   8       52.90       20.95     15.89 o 
   6 -14   8       90.72      134.48     22.63 o 
   7 -14   8       11.71       32.38     19.66 o 
  -7 -13   8       32.25       90.67     22.90 o 
  -6 -13   8        2.98        0.00     16.97 o 
  -5 -13   8       10.31        0.00     15.35 o 
  -4 -13   8       58.48       60.95     18.86 o 
  -3 -13   8       10.74       17.90     12.93 o 
  -2 -13   8        9.44       21.19     15.40 o 
  -1 -13   8       34.47       36.49     37.50 o 
   0 -13   8      293.09      284.68     15.80 o 
   1 -13   8      448.46      461.33     26.40 o 
   2 -13   8        4.40        0.00     11.58 o 
   3 -13   8        1.59       59.05     14.01 o 
   4 -13   8       53.41       17.90     13.20 o 
   5 -13   8       54.26       52.95     14.82 o 
   6 -13   8        1.16       17.90     14.82 o 
   7 -13   8        0.02       13.71     14.55 o 
   8 -13   8       12.36       14.48     17.51 o 
  -8 -12   8        0.00        8.00     18.59 o 
  -7 -12   8        0.35        0.00     17.51 o 
  -6 -12   8        8.31       15.62     13.47 o 
  -5 -12   8        9.00       34.29     16.43 o 
  -4 -12   8       26.27        0.00     13.20 o 
  -3 -12   8       53.99       61.71     14.28 o 
  -2 -12   8       97.99      117.35     11.39 o 
  -1 -12   8        7.28        2.62     17.49 o 
   0 -12   8      199.83      211.50     13.97 o 
   1 -12   8        6.90        0.00      7.80 o 
   2 -12   8      769.55      776.00     32.06 o 
   3 -12   8        3.48       21.71     11.85 o 
   4 -12   8       19.12       19.43     12.93 o 
   5 -12   8        1.38        0.00     11.58 o 
   6 -12   8        5.93        0.00     12.93 o 
   7 -12   8        1.20        0.00     12.66 o 
   8 -12   8        0.23       43.81     17.78 o 
   9 -12   8        0.90       23.24     19.39 o 
  -8 -11   8        0.27        0.00     16.97 o 
  -7 -11   8        3.67       18.29     17.24 o 
  -6 -11   8       34.67       17.90     16.16 o 
  -5 -11   8       24.17        7.24     11.58 o 
  -4 -11   8      302.78      317.33     25.32 o 
  -3 -11   8       27.36       31.37     12.43 o 
  -2 -11   8      805.15      773.23     22.13 o 
  -1 -11   8        0.12        0.00      6.95 o 
   0 -11   8      166.55      173.34     12.00 o 
   1 -11   8       15.19       10.56     14.30 o 
   2 -11   8      117.98      114.67     15.08 o 
   3 -11   8        0.58       48.38     11.85 o 
   4 -11   8      181.75      180.95     18.86 o 
   5 -11   8       37.82       14.86     11.31 o 
   6 -11   8       45.62       39.62     14.82 o 
   7 -11   8      102.07      119.24     18.32 o 
   8 -11   8        0.94       28.57     16.43 o 
   9 -11   8        0.59        0.00     15.08 o 
  -9 -10   8       10.98       14.48     21.28 o 
  -8 -10   8        6.85       42.67     18.05 o 
  -7 -10   8       27.44       61.33     16.97 o 
  -6 -10   8       24.14       46.10     14.82 o 
  -5 -10   8      610.53      640.38     36.37 o 
  -4 -10   8       10.20       25.52     12.66 o 
  -3 -10   8      141.22      175.44     11.96 o 
  -2 -10   8      191.80      170.39     26.61 o 
  -1 -10   8       19.56        1.98     22.32 o 
   0 -10   8        8.52        0.00     15.40 o 
   1 -10   8       19.32       24.86      6.83 o 
   2 -10   8        0.44        0.00      6.00 o 
   3 -10   8       81.50      100.95     12.93 o 
   4 -10   8        0.20        9.90      9.97 o 
   5 -10   8       36.21       46.86     12.93 o 
   6 -10   8      378.49      397.33     26.94 o 
   7 -10   8        0.04       13.71     12.66 o 
   8 -10   8       21.24       43.05     15.08 o 
   9 -10   8       11.70        0.00     12.93 o 
  10 -10   8        1.59        0.00     17.24 o 
  -9  -9   8        9.11        7.62     21.01 o 
  -8  -9   8       56.28      117.33     23.17 o 
  -7  -9   8      173.22      194.29     22.63 o 
  -6  -9   8      187.87      198.86     23.17 o 
  -5  -9   8     1326.96     1356.57     50.91 o 
  -4  -9   8        0.15        2.00      7.04 o 
  -3  -9   8      113.57      120.88     10.45 o 
  -2  -9   8        4.75        0.00      4.78 o 
  -1  -9   8      461.98      500.23     16.71 o 
   0  -9   8     1088.59     1176.74     26.93 o 
   1  -9   8      168.90      159.96     10.67 o 
   2  -9   8       37.47       53.64      7.04 o 
   3  -9   8        0.10       12.57      8.89 o 
   4  -9   8       16.49       35.05     10.77 o 
   5  -9   8        9.20       34.67      9.97 o 
   6  -9   8     2334.74     2347.80     69.23 o 
   7  -9   8        0.52       31.62     12.93 o 
   8  -9   8       22.38       36.95     14.55 o 
   9  -9   8       10.06       31.24     16.16 o 
  10  -9   8        8.01       14.10     14.55 o 
 -10  -8   8       11.73       25.14     22.36 o 
  -9  -8   8      116.62      192.76     26.13 o 
  -8  -8   8      406.83      492.19     36.63 o 
  -7  -8   8      139.12      186.67     22.63 o 
  -6  -8   8      296.32      291.81     26.40 o 
  -5  -8   8       17.99       13.48      6.86 o 
  -4  -8   8       20.51       28.38     11.77 o 
  -3  -8   8        0.40        0.00      4.84 o 
  -2  -8   8      102.88       58.37     38.05 o 
  -1  -8   8        4.63        0.00      5.50 o 
   0  -8   8       11.04       14.28      5.70 o 
   1  -8   8      331.51      337.98     33.54 o 
   2  -8   8      587.41      549.60     15.61 o 
   3  -8   8      407.29      396.19     21.01 o 
   4  -8   8       14.52        3.81      9.16 o 
   5  -8   8       10.75        0.00      7.54 o 
   6  -8   8       48.98       33.14     11.31 o 
   7  -8   8      285.83      273.90     22.63 o 
   8  -8   8       27.21       46.10     15.08 o 
   9  -8   8       38.46       43.05     14.55 o 
  10  -8   8        1.15        0.00     15.08 o 
 -10  -7   8        9.00        4.19     20.74 o 
  -9  -7   8      431.45      493.33     36.90 o 
  -8  -7   8      327.76      307.43     29.09 o 
  -7  -7   8        2.75        0.00     10.77 o 
  -6  -7   8        6.17        0.00     10.51 o 
  -5  -7   8       37.87       27.31      6.07 o 
  -4  -7   8       61.20       46.97     11.00 o 
  -3  -7   8      476.11      455.02     15.26 o 
  -2  -7   8        0.93        3.67      6.38 o 
  -1  -7   8      673.41      664.84     17.88 o 
   0  -7   8       22.43       42.57      5.79 o 
   1  -7   8      355.96      341.28     11.98 o 
   2  -7   8      284.91      259.70     10.16 o 
   3  -7   8       15.98        7.64      4.33 o 
   4  -7   8      135.11      106.29     12.39 o 
   5  -7   8       17.56       46.10      9.43 o 
   6  -7   8       84.62       75.43     12.39 o 
   7  -7   8        6.03        0.00     10.51 o 
   8  -7   8      781.70      855.62     35.83 o 
   9  -7   8     1039.02     1141.71     44.45 o 
  10  -7   8        5.36        3.05     13.74 o 
  11  -7   8       87.39       94.09     21.55 o 
 -10  -6   8       17.69       12.95     19.66 o 
  -9  -6   8       16.84        4.19     17.24 o 
  -8  -6   8       26.85        0.00     14.82 o 
  -7  -6   8       12.67        5.33     13.74 o 
  -6  -6   8       44.78       54.04      8.35 o 
  -5  -6   8       23.84       44.88      6.86 o 
  -4  -6   8      557.20      525.24     16.04 o 
  -3  -6   8      547.06      499.97     39.59 o 
  -2  -6   8        5.27        8.15      5.10 o 
  -1  -6   8       57.84       81.18      7.02 o 
   0  -6   8      126.03      133.22      7.80 o 
   1  -6   8      619.06      604.52     15.59 o 
   2  -6   8      130.82      134.19      9.79 o 
   3  -6   8        2.38        0.00      3.75 o 
   4  -6   8      490.78      524.57     22.63 o 
   5  -6   8      453.65      444.19     22.63 o 
   6  -6   8      286.03      258.28     18.86 o 
   7  -6   8       30.09       24.00     10.77 o 
   8  -6   8       60.76       53.33     13.47 o 
   9  -6   8      367.13      451.81     28.01 o 
  10  -6   8       37.82       43.05     15.62 o 
  11  -6   8        0.84        0.00     14.01 o 
 -11  -5   8        0.48       22.48     22.09 o 
 -10  -5   8       40.91       21.71     17.78 o 
  -9  -5   8      132.03      191.24     24.51 o 
  -8  -5   8       61.10       83.81     17.51 o 
  -7  -5   8       16.05       41.90     12.39 o 
  -6  -5   8        0.01       16.89      6.27 o 
  -5  -5   8       12.09        5.45      4.83 o 
  -4  -5   8       54.43       55.02      6.47 o 
  -3  -5   8       27.41       10.05      3.88 o 
  -2  -5   8      173.57      184.22      9.36 o 
  -1  -5   8       45.37       65.26      6.17 o 
   0  -5   8     3813.49     3928.95     67.21 o 
   1  -5   8       13.25       10.62      4.26 o 
   2  -5   8     1956.51     1909.05     34.91 o 
   3  -5   8      571.57      544.21     12.94 o 
   4  -5   8       62.23       72.00     10.24 o 
   5  -5   8       28.19       54.86     10.24 o 
   6  -5   8      230.46      252.57     17.51 o 
   7  -5   8      114.79       62.10     11.85 o 
   8  -5   8        7.66       14.10     10.51 o 
   9  -5   8        0.05        0.00     11.04 o 
  10  -5   8       45.71       64.38     15.08 o 
  11  -5   8      102.69      105.14     18.86 o 
 -11  -4   8        5.71        0.00     19.13 o 
 -10  -4   8        8.38        0.00     15.08 o 
  -9  -4   8       12.84        0.00     12.12 o 
  -8  -4   8       29.33       10.29     14.01 o 
  -7  -4   8      302.11      351.70     15.40 o 
  -6  -4   8       88.83      108.92      9.22 o 
  -5  -4   8        0.93        2.72      4.83 o 
  -4  -4   8       23.84       35.39      5.37 o 
  -3  -4   8      336.48      377.90     20.47 o 
  -2  -4   8      374.59      418.53     12.53 o 
  -1  -4   8      966.77      948.34     20.83 o 
   0  -4   8     2278.51     2466.17     44.08 o 
   1  -4   8     5508.05     5986.54     98.25 o 
   2  -4   8     1790.24     1857.42     33.57 o 
   3  -4   8     3192.53     3093.32     76.23 o 
   4  -4   8        0.52        0.00      6.73 o 
   5  -4   8      534.47      571.05     23.17 o 
   6  -4   8        5.88        0.00      5.93 o 
   7  -4   8       14.42       22.86      9.16 o 
   8  -4   8       12.48       14.10      9.16 o 
   9  -4   8        1.79       12.57     11.04 o 
  10  -4   8        7.82       17.52     12.93 o 
  11  -4   8       14.49        0.00     13.47 o 
 -11  -3   8        3.07        9.14     18.05 o 
 -10  -3   8        0.94       12.57     15.08 o 
  -9  -3   8        5.82        0.00     12.39 o 
  -8  -3   8      173.69      187.81     21.82 o 
  -7  -3   8        9.59       20.95     11.22 o 
  -6  -3   8       14.10       29.32     11.55 o 
  -5  -3   8        8.31        0.74      3.46 o 
  -4  -3   8       52.34       66.19      5.16 o 
  -3  -3   8      292.98      314.30     12.54 o 
  -2  -3   8      636.84      602.86     26.94 o 
  -1  -3   8     2307.51     2279.80     41.10 o 
   0  -3   8       29.59       42.57      4.64 o 
   1  -3   8       57.72       81.03      5.17 o 
   2  -3   8      183.22      179.30      6.36 o 
   3  -3   8      807.70      838.09     26.94 o 
   4  -3   8      455.86      346.28     16.97 o 
   5  -3   8      364.16      366.86     18.32 o 
   6  -3   8      145.60      151.62     13.74 o 
   7  -3   8      362.36      309.33     18.86 o 
   8  -3   8        9.69       20.19      9.43 o 
   9  -3   8        3.91       11.05      9.16 o 
  10  -3   8        2.49        0.00     10.24 o 
  12  -3   8       13.37       55.62     23.17 o 
 -11  -2   8       12.06        0.00     17.78 o 
 -10  -2   8       52.54      107.05     20.47 o 
  -9  -2   8       94.21      100.57     18.86 o 
  -8  -2   8      451.47      493.85     19.57 o 
  -7  -2   8       40.33       48.81      8.15 o 
  -6  -2   8      183.10      196.51     11.30 o 
  -5  -2   8      702.55      701.32     17.23 o 
  -4  -2   8     2050.34     2003.65     30.43 o 
  -3  -2   8      666.59      713.01     17.52 o 
  -2  -2   8     1539.50     1526.59     31.89 o 
  -1  -2   8       12.18       10.28      3.87 o 
   0  -2   8      169.94      153.96     12.43 o 
   1  -2   8     4366.76     4200.51     69.42 o 
   2  -2   8     1984.32     1929.14     49.30 o 
   3  -2   8     1805.42     1811.80     47.14 o 
   4  -2   8      734.11      681.90     23.44 o 
   5  -2   8        0.01        0.00      5.93 o 
   6  -2   8        4.15       37.33      8.08 o 
   7  -2   8        9.78        3.05      8.08 o 
   8  -2   8      345.99      335.24     19.39 o 
   9  -2   8      145.21      192.00     17.24 o 
  10  -2   8       27.60       57.14     13.20 o 
  11  -2   8        0.88        0.00     16.70 o 
  12  -2   8        3.33       27.05     19.66 o 
 -11  -1   8       16.52        0.00     17.78 o 
 -10  -1   8      184.42      186.29     23.97 o 
  -9  -1   8       36.68       26.97      9.38 o 
  -8  -1   8      384.98      431.16     17.60 o 
  -7  -1   8      208.46      114.44     30.46 o 
  -5  -1   8       42.21       55.93      4.78 o 
  -4  -1   8      333.12      325.39      8.26 o 
  -3  -1   8     4299.10     4225.37     72.13 o 
  -2  -1   8      518.18      501.45     22.87 o 
  -1  -1   8       49.79       52.37      4.95 o 
   0  -1   8       61.75       34.07      3.87 o 
   1  -1   8      134.09      142.29      5.58 o 
   2  -1   8     2935.04     3047.12     50.47 o 
   3  -1   8       90.72       64.76      7.27 o 
   4  -1   8     1143.12     1073.14     30.98 o 
   5  -1   8      269.35      253.91      8.14 o 
   6  -1   8      437.17      401.14     18.86 o 
   7  -1   8       47.03       48.76      9.70 o 
   8  -1   8      101.05      100.19     12.39 o 
   9  -1   8      154.21      177.90     15.62 o 
  10  -1   8       14.89        0.00     14.55 o 
  11  -1   8        0.31       16.76     17.78 o 
  12  -1   8       52.40       70.86     21.55 o 
 -11   0   8        9.90       22.86     18.05 o 
 -10   0   8       18.12       14.10     16.97 o 
  -9   0   8        1.77        0.00      8.03 o 
  -8   0   8       44.24       26.79     20.01 o 
  -7   0   8        2.45        0.00      5.13 o 
  -6   0   8       18.81       26.82      4.67 o 
  -5   0   8      657.31      615.98     13.00 o 
  -4   0   8        5.52        4.59      3.24 o 
  -3   0   8      120.20      117.48     11.66 o 
  -2   0   8     2788.00     2472.79     43.90 o 
  -1   0   8    24412.03    25780.43    335.14 o 
   0   0   8    30277.90    30882.66    400.41 o 
   1   0   8    28113.53    29177.80    455.38 o 
   2   0   8     3598.18     3445.59     56.67 o 
   3   0   8     4417.16     4299.78     70.19 o 
   4   0   8        1.54        6.71      2.77 o 
   5   0   8      373.26      301.78      9.45 o 
   6   0   8       26.27       30.00     17.16 o 
   7   0   8       44.82       36.95      8.89 o 
   8   0   8       54.02       51.98      8.35 o 
   9   0   8       11.04       41.84     17.38 o 
  10   0   8      171.15      145.90     21.28 o 
  11   0   8       97.62       92.19     20.20 o 
  12   0   8        5.68        1.52     17.78 o 
 -11   1   8       28.67       44.19     21.01 o 
 -10   1   8        6.81       14.95      8.85 o 
  -9   1   8        6.02       13.31     11.00 o 
  -8   1   8       24.11        2.47      7.40 o 
  -7   1   8       44.65       40.61      6.92 o 
  -6   1   8        0.06        0.00      7.37 o 
  -5   1   8     1544.17     1484.63     31.37 o 
  -4   1   8      315.55      314.48     11.66 o 
  -3   1   8      238.98      216.40     11.44 o 
  -2   1   8       27.14       23.17      7.48 o 
  -1   1   8     3224.09     2942.62     40.71 o 
   0   1   8     6328.93     6335.68    102.81 o 
   1   1   8        3.49        0.00      3.83 o 
   2   1   8       16.26       26.91      3.60 o 
   3   1   8       82.59       80.93      3.83 o 
   4   1   8      110.16      114.42      4.94 o 
   5   1   8     7091.59     7629.64    103.18 o 
   6   1   8      198.81      175.73      7.27 o 
   7   1   8      458.83      447.30     14.72 o 
   8   1   8       13.12        3.66     16.17 o 
   9   1   8       35.24        0.00     12.39 o 
  10   1   8        0.15        0.76     14.55 o 
  11   1   8        0.25        0.00     14.82 o 
  12   1   8       10.24       23.62     19.39 o 
 -11   2   8        4.04        0.00     15.35 o 
 -10   2   8        0.25        0.00      9.24 o 
  -9   2   8       17.01        2.49      8.66 o 
  -8   2   8        7.17        0.00      7.59 o 
  -7   2   8        0.11       16.66      6.82 o 
  -6   2   8       32.46       29.99      6.21 o 
  -5   2   8     1782.82     1637.58     52.68 o 
  -4   2   8     1291.91     1258.89     26.81 o 
  -3   2   8    26596.75    26580.74    418.64 o 
  -2   2   8     6587.86     6386.27    143.58 o 
  -1   2   8     1657.18     1649.81     24.18 o 
   0   2   8     1098.12     1018.12     50.23 o 
   1   2   8        6.84       12.70      2.57 o 
   2   2   8      140.80      126.86      4.54 o 
   3   2   8       15.86       20.97      3.06 o 
   4   2   8     4480.71     4623.93     63.71 o 
   5   2   8     6445.07     6530.59     89.00 o 
   6   2   8      480.29      473.29     11.41 o 
   7   2   8      119.41      126.64     10.53 o 
   8   2   8      165.59      217.90     21.01 o 
   9   2   8        0.62        0.00     12.12 o 
  10   2   8       74.75      105.52     20.20 o 
  11   2   8       43.35       32.00     18.32 o 
  12   2   8        8.61       41.14     21.82 o 
 -11   3   8       47.97       44.57     17.78 o 
 -10   3   8        4.51        0.00     14.85 o 
  -9   3   8      117.53      128.26     17.38 o 
  -8   3   8        1.77        0.00     10.56 o 
  -7   3   8       58.33       58.02      8.32 o 
  -6   3   8       80.30       86.77      8.18 o 
  -5   3   8       80.87       91.41      7.86 o 
  -4   3   8       39.07       42.29      7.54 o 
  -3   3   8      254.22      225.38      9.33 o 
  -2   3   8      330.42      333.98     10.09 o 
  -1   3   8      393.72      340.37      7.33 o 
   0   3   8      544.37      448.62     22.23 o 
   1   3   8      467.58      407.20     15.73 o 
   2   3   8       32.42       43.16      3.33 o 
   3   3   8      874.55      911.87     15.32 o 
   4   3   8     1040.60     1100.41     18.31 o 
   5   3   8     1636.83     1552.69     24.81 o 
   6   3   8       78.01       88.79      5.66 o 
   7   3   8        0.02        4.68      4.66 o 
   8   3   8        7.64        0.00      6.17 o 
   9   3   8        7.63       17.90     12.39 o 
  10   3   8        0.00       24.00     14.82 o 
  11   3   8        0.71        0.00     14.55 o 
  12   3   8        3.65       24.38     20.74 o 
 -11   4   8       33.68       63.03     13.07 o 
 -10   4   8       12.52        8.48      8.71 o 
  -9   4   8      186.10      181.02     15.51 o 
  -8   4   8       95.24       83.08     13.31 o 
  -7   4   8        0.89        0.00      9.57 o 
  -6   4   8      241.77      190.75     24.19 o 
  -5   4   8      753.10      623.08     17.47 o 
  -4   4   8        0.69        1.43      3.87 o 
  -3   4   8       37.53       52.44      5.41 o 
  -2   4   8     3280.93     3242.43     56.04 o 
  -1   4   8       75.75       80.58      5.94 o 
   0   4   8       32.09       20.36      3.55 o 
   1   4   8      936.96      926.26     22.57 o 
   2   4   8      745.42      738.13     15.52 o 
   3   4   8      289.91      322.14     13.21 o 
   4   4   8       61.21       50.04      6.27 o 
   5   4   8     1045.49      983.52     17.33 o 
   6   4   8      384.86      426.06     11.33 o 
   7   4   8      459.16      445.69     16.80 o 
   8   4   8      185.66      187.02     12.80 o 
   9   4   8        0.02       13.71     13.47 o 
  10   4   8        0.03        2.67     14.01 o 
  11   4   8       58.14       44.57     19.13 o 
  12   4   8        4.95        3.81     18.86 o 
 -11   5   8       21.15       31.59     11.51 o 
 -10   5   8      135.00      143.67     31.01 o 
  -9   5   8       94.93       91.60     11.66 o 
  -8   5   8       17.88       27.42     15.73 o 
  -7   5   8      365.41      347.22     23.42 o 
  -6   5   8      602.28      599.24     18.08 o 
  -5   5   8       40.55       36.84      5.90 o 
  -4   5   8     4523.52     4322.59     74.81 o 
  -3   5   8      176.67      158.01      8.28 o 
  -2   5   8      478.97      442.09     16.50 o 
  -1   5   8       11.40       15.77      3.30 o 
   0   5   8       19.60       24.51      3.99 o 
   1   5   8      150.79      142.03      5.09 o 
   2   5   8     1049.32     1066.17     17.12 o 
   3   5   8      182.57      150.64      5.53 o 
   4   5   8     1238.00     1160.30     22.64 o 
   5   5   8      964.75      799.31     39.80 o 
   6   5   8       90.52      101.97      8.99 o 
   7   5   8      326.76      308.01     21.44 o 
   8   5   8       81.17       93.39     19.03 o 
   9   5   8       35.49       28.76      9.42 o 
  10   5   8       46.91       63.62     17.24 o 
  11   5   8       60.54       73.90     20.20 o 
  12   5   8       64.65       42.29     19.39 o 
 -11   6   8       17.01        1.93     10.54 o 
 -10   6   8       10.23       22.52     14.85 o 
  -9   6   8       62.20       79.18     11.47 o 
  -8   6   8     1014.79      888.31     25.61 o 
  -7   6   8      144.19      135.45     27.16 o 
  -6   6   8       41.24       37.53      6.44 o 
  -5   6   8       41.37       36.76     11.00 o 
  -4   6   8      557.21      490.08     14.94 o 
  -3   6   8      666.01      630.60     17.05 o 
  -2   6   8     7461.20     7928.83    129.28 o 
  -1   6   8      234.33      247.29      8.95 o 
   0   6   8      679.63      716.68     12.99 o 
   1   6   8       43.67       59.21      3.91 o 
   2   6   8     2201.26     2343.91     33.87 o 
   3   6   8     1732.38     1682.35     25.39 o 
   4   6   8       45.78       36.89      3.33 o 
   5   6   8      577.74      577.76     11.45 o 
   6   6   8       38.39       13.44      5.82 o 
   8   6   8     1142.13     1109.33     43.64 o 
   9   6   8      101.02      107.36     12.50 o 
  10   6   8        4.44        5.33     16.70 o 
  11   6   8       22.39        0.00     16.70 o 
  12   6   8       22.58       15.24     19.66 o 
 -11   7   8       20.76       26.11     11.58 o 
 -10   7   8      125.52       99.33     12.29 o 
  -9   7   8      185.16      162.66     26.06 o 
  -8   7   8       64.41       64.16     23.53 o 
  -7   7   8      134.97      125.25     11.66 o 
  -6   7   8     1276.89     1035.18     51.14 o 
  -5   7   8        0.30        0.00      4.75 o 
  -4   7   8      101.63      135.26      9.01 o 
  -3   7   8       65.71       83.93      6.95 o 
  -2   7   8     1152.14     1151.47     32.22 o 
  -1   7   8       26.25       19.69      4.95 o 
   0   7   8      112.49       95.70      5.46 o 
   1   7   8      812.72      837.53     14.82 o 
   2   7   8      446.51      455.38     12.76 o 
   3   7   8     5173.10     5357.05     73.09 o 
   4   7   8      356.01      341.62     29.69 o 
   5   7   8      206.18      228.51     23.42 o 
   6   7   8      244.54      217.85     25.40 o 
   7   7   8        0.16        0.00      6.74 o 
   8   7   8      120.21      114.95     21.22 o 
   9   7   8      129.44      111.79     12.73 o 
  10   7   8      288.88      216.19     96.99 o 
  11   7   8       10.30        5.33     17.51 o 
 -11   8   8        1.31        3.99     15.40 o 
 -10   8   8      636.10      645.31     24.96 o 
  -9   8   8       57.36      114.83     26.83 o 
  -8   8   8        9.69        0.00      8.24 o 
  -7   8   8        1.34        5.20      7.40 o 
  -6   8   8       60.92       73.32      8.55 o 
  -5   8   8       16.02       15.14      5.70 o 
  -4   8   8       72.00       80.52      7.37 o 
  -3   8   8        0.14        0.00      3.62 o 
  -2   8   8        3.09        3.80      3.80 o 
  -1   8   8     3769.12     3869.54     66.67 o 
   0   8   8       50.52       53.32     11.44 o 
   1   8   8     1977.39     2069.60     31.29 o 
   2   8   8      739.50      695.75     13.19 o 
   3   8   8      351.93      283.92     10.83 o 
   4   8   8       11.29        0.00      4.85 o 
   5   8   8        4.56       10.97     12.87 o 
   6   8   8       69.74       80.27      8.57 o 
   7   8   8      934.53      798.37     23.89 o 
   8   8   8       23.58       36.84      9.58 o 
   9   8   8      244.53      251.69     22.43 o 
  10   8   8        4.86        0.00     11.80 o 
  11   8   8       10.01       33.90     19.66 o 
 -11   9   8        1.09        0.00     18.86 o 
 -10   9   8        7.17       23.94     11.11 o 
  -9   9   8       21.97        7.58     13.20 o 
  -8   9   8        8.03        0.80      7.80 o 
  -7   9   8       17.46       21.71      9.13 o 
  -6   9   8      108.94       98.04     12.10 o 
  -5   9   8        0.14       15.46      7.92 o 
  -4   9   8      349.09      390.19     14.61 o 
  -3   9   8      481.16      503.21     15.22 o 
  -2   9   8        5.19       18.13      6.38 o 
  -1   9   8     2690.84     2736.54     49.56 o 
   0   9   8     1780.73     1858.58     35.33 o 
   1   9   8     3875.12     3945.90     55.92 o 
   2   9   8       26.82       41.02      5.98 o 
   3   9   8      142.62      139.35      5.55 o 
   4   9   8       11.69       10.45      5.10 o 
   5   9   8      172.62      168.75     11.24 o 
   6   9   8        1.56       20.31      9.57 o 
   7   9   8     2181.76     2112.98     73.02 o 
   8   9   8        1.53        0.00      8.78 o 
   9   9   8       93.59       75.77     12.66 o 
  10   9   8       56.69       10.03     12.28 o 
  11   9   8       12.92        0.00     18.86 o 
 -10  10   8        9.89        0.00     10.22 o 
  -9  10   8        7.45        0.00      8.78 o 
  -8  10   8        8.43       17.47     12.54 o 
  -7  10   8       33.32       33.99      8.16 o 
  -6  10   8       72.80       71.05      8.57 o 
  -5  10   8        7.06        0.00      6.49 o 
  -4  10   8      109.32       95.79      8.19 o 
  -3  10   8      188.09      190.86     10.43 o 
  -2  10   8       29.84       45.24      8.47 o 
  -1  10   8      391.73      372.65     13.02 o 
   0  10   8      124.33      113.79     11.44 o 
   1  10   8      771.60      852.56     16.26 o 
   2  10   8      221.42      245.67      8.10 o 
   3  10   8       37.31       37.20      9.24 o 
   4  10   8       50.41       44.70      7.59 o 
   5  10   8       54.27       67.27      8.86 o 
   6  10   8      433.98      369.07     17.13 o 
   7  10   8      144.52      183.81     41.90 o 
   8  10   8       45.82       75.59     11.85 o 
   9  10   8       34.96       35.82     16.83 o 
  10  10   8       21.25        4.76     13.14 o 
  11  10   8        0.73        0.00     14.56 o 
 -10  11   8        1.74        0.00     14.01 o 
  -9  11   8        0.77        0.00      9.20 o 
  -8  11   8       41.77       43.89     15.84 o 
  -7  11   8       26.30       22.03      8.21 o 
  -6  11   8       40.72       46.13      7.63 o 
  -5  11   8        0.26        0.00      7.04 o 
  -4  11   8      154.94      154.20     21.44 o 
  -3  11   8      994.05     1076.14     25.71 o 
  -2  11   8      327.04      332.96     13.33 o 
  -1  11   8        2.47        0.00      5.50 o 
   0  11   8      128.68      164.97     10.67 o 
   1  11   8       23.25       27.00      5.13 o 
   2  11   8      656.97      641.38     13.80 o 
   3  11   8      769.44      699.63     20.09 o 
   4  11   8      237.66      229.80     12.83 o 
   5  11   8       72.53       96.23     10.05 o 
   6  11   8        0.78        4.84      7.94 o 
   7  11   8       46.96       36.09     10.18 o 
   8  11   8      112.01      113.04     13.70 o 
   9  11   8      178.43      190.25     17.03 o 
  10  11   8        0.92        0.00     12.00 o 
  -9  12   8        5.01       14.13     10.70 o 
  -8  12   8       49.82       35.89      9.58 o 
  -7  12   8        0.12        0.00      7.37 o 
  -6  12   8        9.51       16.03      7.52 o 
  -5  12   8        2.67        0.00      8.47 o 
  -4  12   8        0.72        2.97      5.51 o 
  -3  12   8       55.97       60.21      7.05 o 
  -2  12   8      237.21      214.08     14.96 o 
  -1  12   8       13.07       14.56      5.04 o 
   0  12   8      206.87      205.97     35.30 o 
   1  12   8        0.78        1.90      4.14 o 
   2  12   8       88.41       71.80      7.82 o 
   3  12   8        1.57        2.30      5.70 o 
   4  12   8        0.07        0.00      6.27 o 
   5  12   8      223.57      217.89     40.80 o 
   6  12   8       47.42       30.36     15.62 o 
   7  12   8       67.60       94.34     21.11 o 
   8  12   8      106.45      100.18     16.83 o 
   9  12   8        4.10        0.00     11.33 o 
  10  12   8       24.45       38.09     16.39 o 
  -8  13   8        2.51        3.78     10.03 o 
  -7  13   8       52.87       46.11      9.69 o 
  -6  13   8       26.21       17.12      8.80 o 
  -5  13   8      310.48      337.04     16.53 o 
  -4  13   8        0.57        0.00      5.90 o 
  -3  13   8       49.16       44.42      7.78 o 
  -2  13   8        7.91       22.07      6.14 o 
  -1  13   8        2.78        0.00      5.24 o 
   0  13   8      789.55      712.26     19.63 o 
   1  13   8        1.19        0.41      5.72 o 
   2  13   8       40.79       59.43     11.31 o 
   3  13   8        0.70        0.00      6.21 o 
   4  13   8       29.77       70.53      9.43 o 
   5  13   8       12.37       23.74     13.42 o 
   6  13   8        3.48       10.29      8.38 o 
   7  13   8        9.22       21.89     10.65 o 
   8  13   8        7.39        0.00     12.54 o 
   9  13   8        5.44        0.00     11.71 o 
  10  13   8       18.04       56.69     15.84 o 
  -9  14   8        0.71        0.00     12.39 o 
  -8  14   8        1.57        0.00     12.66 o 
  -7  14   8        5.02        0.00      8.03 o 
  -6  14   8        0.31        0.00     13.64 o 
  -5  14   8      257.92      199.39     41.35 o 
  -4  14   8       54.21      110.03     10.46 o 
  -3  14   8       14.26        9.08      6.55 o 
  -2  14   8      870.43      773.31     21.89 o 
  -1  14   8     1160.16     1061.33     39.06 o 
   0  14   8      369.79      363.25     15.18 o 
   1  14   8       27.13        4.95     10.77 o 
   2  14   8      353.77      269.33     20.47 o 
   3  14   8       27.50       11.59      7.40 o 
   4  14   8       64.67       61.20     13.86 o 
   5  14   8       15.92       10.54      8.86 o 
   6  14   8      597.71      589.94     72.03 o 
   7  14   8      164.87      161.01     32.11 o 
   8  14   8       94.84       84.20     14.19 o 
   9  14   8        6.92       11.69     13.42 o 
  -8  15   8       25.30       32.38     14.01 o 
  -7  15   8        3.53       19.43     12.32 o 
  -6  15   8        2.86        2.13      8.05 o 
  -5  15   8       10.05        0.00      7.97 o 
  -4  15   8       52.75       53.36     18.37 o 
  -3  15   8       31.04       38.36      9.33 o 
  -2  15   8      417.86      487.99     18.76 o 
  -1  15   8      177.19       84.08     48.39 o 
   0  15   8       69.34       80.53     16.50 o 
   1  15   8       33.01       22.10     10.24 o 
   2  15   8      110.69       92.57     15.35 o 
   3  15   8     1012.32      926.47     38.79 o 
   4  15   8        5.39       11.58      9.05 o 
   5  15   8       14.96        3.80      9.43 o 
   6  15   8       88.50      105.25     12.45 o 
   7  15   8       33.50       38.47     12.15 o 
   8  15   8        0.24        8.32     11.49 o 
  -8  16   8        5.32       38.48     16.70 o 
  -7  16   8       23.15       15.80     17.93 o 
  -6  16   8       13.08       15.89      9.31 o 
  -5  16   8        5.35        3.63     12.54 o 
  -4  16   8        1.31        0.00      7.61 o 
  -3  16   8      232.39      175.77     13.33 o 
  -2  16   8      275.79      285.35     15.80 o 
  -1  16   8        2.30        3.93      7.04 o 
   0  16   8      145.26      138.29     18.05 o 
   1  16   8      287.90      293.71     22.90 o 
   2  16   8      529.00      395.81     27.48 o 
   3  16   8      113.41      203.81     21.55 o 
   4  16   8        9.04       19.05     15.08 o 
   5  16   8        0.00        4.54      9.81 o 
   6  16   8       25.97       52.53     12.61 o 
   7  16   8       62.51       59.14     14.38 o 
   8  16   8        4.09        0.00     21.00 o 
  -7  17   8        8.41       33.14     16.70 o 
  -6  17   8       21.34       34.56     11.62 o 
  -5  17   8        1.75       26.40     10.09 o 
  -4  17   8       17.24       13.74      9.05 o 
  -3  17   8       35.14       36.39      9.77 o 
  -2  17   8       20.28       24.92      9.14 o 
  -1  17   8      532.03      496.41     35.96 o 
   0  17   8       56.18       43.81     13.74 o 
   1  17   8      106.93       67.81     14.55 o 
   2  17   8      151.89      160.76     20.74 o 
   3  17   8       78.75       87.24     17.24 o 
   4  17   8       24.34       39.24     16.43 o 
   5  17   8       38.64      115.05     22.90 o 
   6  17   8        0.96        0.66     12.36 o 
   7  17   8       72.91      129.12     17.41 o 
  -6  18   8        0.31        0.00     11.00 o 
  -5  18   8      119.96      112.60     13.19 o 
  -4  18   8       26.64       28.33     10.75 o 
  -3  18   8        5.51       10.21      9.47 o 
  -2  18   8        0.13        0.00     12.76 o 
  -1  18   8       48.61      107.05     17.78 o 
   0  18   8       60.17      133.71     20.20 o 
   1  18   8        0.33        0.00     10.51 o 
   2  18   8        0.77       41.52     16.16 o 
   3  18   8        9.51        0.00     12.93 o 
   4  18   8       15.95       29.71     15.89 o 
   5  18   8        2.23        0.00     16.16 o 
   6  18   8        9.14       56.76     22.09 o 
  -5  19   8        4.34        0.00     10.89 o 
  -4  19   8        3.49       20.03     11.61 o 
  -3  19   8        8.34       40.76     11.05 o 
  -2  19   8        0.00        0.00      8.86 o 
  -1  19   8        4.33        0.00     13.20 o 
   0  19   8        2.29        0.00     12.93 o 
   1  19   8        7.17        0.00     12.93 o 
   2  19   8       66.56      123.05     21.01 o 
   3  19   8       80.13       48.76     17.78 o 
   4  19   8       16.21        0.00     16.16 o 
   5  19   8        6.17       22.48     19.13 o 
  -4  20   8        0.00        2.51     12.85 o 
  -3  20   8        2.10        0.00     10.54 o 
  -2  20   8       31.60       19.81     15.62 o 
  -1  20   8        4.83        0.00     14.28 o 
   0  20   8        0.09        0.00     14.28 o 
   1  20   8        0.24       34.29     18.05 o 
   2  20   8        0.96       32.00     17.78 o 
   3  20   8        6.11       51.43     18.05 o 
   4  20   8        0.00        0.00     15.89 o 
  -1  21   8       11.61        0.00     16.16 o 
   0  21   8        2.07        0.00     15.62 o 
   1  21   8        1.27        0.00     17.78 o 
  -2 -17   9       10.94       21.71     21.28 o 
   1 -17   9       18.55        0.00     16.97 o 
   2 -17   9       70.58       94.86     22.09 o 
   3 -17   9       39.72       83.81     20.47 o 
  -4 -16   9        3.04        6.86     21.55 o 
  -3 -16   9       74.38       49.52     19.13 o 
  -2 -16   9        6.35       47.24     19.93 o 
   0 -16   9        0.23        4.57     15.62 o 
   1 -16   9        0.10       28.57     15.89 o 
   2 -16   9       25.96       43.43     17.51 o 
   3 -16   9        8.54        0.00     14.82 o 
   4 -16   9        4.46        0.38     15.62 o 
  -5 -15   9        3.08        0.00     19.39 o 
  -4 -15   9        2.64       48.76     19.66 o 
  -3 -15   9       10.40       13.71     17.78 o 
  -2 -15   9        2.89        0.00     13.20 o 
  -1 -15   9        0.24       23.24     14.82 o 
   0 -15   9       45.26       88.00     17.78 o 
   1 -15   9       49.02       72.38     17.78 o 
   2 -15   9      229.88      241.90     23.97 o 
   3 -15   9      194.41      166.86     21.01 o 
   4 -15   9       20.60       21.33     15.35 o 
   5 -15   9       14.77       29.71     18.05 o 
   6 -15   9        8.34       24.00     17.51 o 
  -6 -14   9       16.80        0.00     17.78 o 
  -5 -14   9        7.49        0.38     16.97 o 
  -4 -14   9        0.62        8.00     16.70 o 
  -3 -14   9       48.86       72.00     19.39 o 
  -2 -14   9       58.77       14.10     14.28 o 
  -1 -14   9      125.10      108.39     12.95 o 
   0 -14   9        6.82       21.71     14.82 o 
   1 -14   9        8.58       11.05     14.28 o 
   2 -14   9      122.41      182.86     20.20 o 
   3 -14   9      149.16      206.86     22.63 o 
   4 -14   9       48.37       44.95     14.55 o 
   5 -14   9       65.72       61.33     17.78 o 
   6 -14   9        1.74        0.00     15.35 o 
   7 -14   9        4.56        9.90     17.51 o 
  -7 -13   9        8.26        9.52     20.74 o 
  -6 -13   9        3.13        0.00     15.62 o 
  -5 -13   9       32.58       32.00     15.62 o 
  -4 -13   9       22.18       51.81     16.97 o 
  -3 -13   9        5.04        0.00     11.85 o 
  -2 -13   9       52.09       50.73     10.19 o 
  -1 -13   9        2.73        3.54      7.94 o 
   0 -13   9      261.15      240.96     35.41 o 
   1 -13   9      224.21      217.90     20.47 o 
   2 -13   9       11.52       12.95     13.74 o 
   3 -13   9       80.52       81.90     15.62 o 
   4 -13   9       38.54       93.33     15.89 o 
   5 -13   9        0.35        0.00     12.66 o 
   6 -13   9       17.89        0.00     14.82 o 
   7 -13   9        1.08       24.00     16.97 o 
   8 -13   9        1.16        0.00     15.62 o 
  -8 -12   9        0.06       31.62     21.28 o 
  -7 -12   9        0.00       25.52     18.59 o 
  -6 -12   9       40.96       16.76     18.32 o 
  -5 -12   9        6.44        0.00     12.39 o 
  -4 -12   9        8.04        0.00     14.82 o 
  -3 -12   9      179.29      224.76     23.17 o 
  -2 -12   9        7.36        0.00      9.90 o 
  -1 -12   9       58.49       45.99      9.42 o 
   0 -12   9      189.78      233.68     13.99 o 
   1 -12   9      100.83      129.90     17.24 o 
   2 -12   9      131.93      124.95     17.24 o 
   3 -12   9       73.65       33.52     12.93 o 
   4 -12   9      237.82      223.62     21.82 o 
   5 -12   9       60.54       44.95     14.01 o 
   6 -12   9       14.48        0.00     12.93 o 
   7 -12   9        0.68        0.00     13.47 o 
   8 -12   9        1.52        8.38     14.82 o 
  -8 -11   9        0.01        0.00     19.39 o 
  -7 -11   9        7.78       22.10     15.89 o 
  -6 -11   9       66.72       70.48     17.24 o 
  -5 -11   9       33.15       65.52     16.16 o 
  -4 -11   9      267.26      333.33     28.82 o 
  -3 -11   9      407.28      377.94     16.94 o 
  -2 -11   9       50.29       23.48     11.99 o 
  -1 -11   9       27.43       27.34     18.37 o 
   0 -11   9       90.96      112.17     10.24 o 
   1 -11   9      246.13      243.56     13.42 o 
   2 -11   9       68.89       81.90     13.74 o 
   3 -11   9       83.11      126.48     16.70 o 
   4 -11   9      314.86      316.95     22.90 o 
   5 -11   9        2.89        0.00     10.77 o 
   6 -11   9       94.92       56.76     14.82 o 
   7 -11   9       45.67       50.67     15.62 o 
   8 -11   9        3.99        0.00     14.28 o 
   9 -11   9        0.05        0.00     14.01 o 
  -9 -10   9       25.66       63.24     23.44 o 
  -8 -10   9       43.50       45.33     20.20 o 
  -7 -10   9       55.81       81.52     19.13 o 
  -6 -10   9        0.36       25.14     15.35 o 
  -5 -10   9       68.63       33.14     15.35 o 
  -4 -10   9      116.70      138.67     18.05 o 
  -3 -10   9      142.44      144.64     11.31 o 
  -2 -10   9       59.00       32.40     18.81 o 
  -1 -10   9        0.18        0.00      6.38 o 
   0 -10   9        3.22        4.41      6.76 o 
   1 -10   9      177.76      206.78     19.79 o 
   2 -10   9       10.26       11.05      9.97 o 
   3 -10   9        0.00        0.00      8.62 o 
   4 -10   9        5.16        0.00      8.62 o 
   5 -10   9       38.75       33.52     12.12 o 
   6 -10   9      326.88      290.28     23.44 o 
   7 -10   9        4.00        3.43     13.20 o 
   8 -10   9       45.08       19.81     15.62 o 
   9 -10   9       25.34       28.19     17.24 o 
  -9  -9   9      133.80       88.00     24.51 o 
  -8  -9   9      592.89      641.90     41.75 o 
  -7  -9   9      600.93      661.71     40.68 o 
  -6  -9   9      252.06      276.95     25.59 o 
  -5  -9   9      693.03      620.19     35.29 o 
  -4  -9   9       16.50       19.05     15.40 o 
  -3  -9   9      145.75      179.93     11.84 o 
  -2  -9   9        4.76        0.00      5.43 o 
  -1  -9   9       23.97       15.28      6.93 o 
   0  -9   9       50.55       56.74      7.80 o 
   1  -9   9       49.28       70.98      8.40 o 
   2  -9   9       31.35       48.02      6.93 o 
   3  -9   9       41.19       40.38     10.51 o 
   4  -9   9       29.57       44.95     11.31 o 
   5  -9   9        0.99       21.33     11.31 o 
   6  -9   9     1233.21      985.14     38.79 o 
   7  -9   9      131.69      106.67     15.35 o 
   8  -9   9       35.33       14.86     13.74 o 
   9  -9   9       52.15       67.05     18.05 o 
  10  -9   9        1.83       32.38     17.51 o 
 -10  -8   9        4.14        0.00     22.09 o 
  -9  -8   9       29.19       33.14     21.55 o 
  -8  -8   9      319.98      329.52     30.98 o 
  -7  -8   9       80.38      141.71     22.90 o 
  -6  -8   9       10.05       13.71     13.20 o 
  -5  -8   9       94.42       94.22      9.72 o 
  -4  -8   9       68.36       91.55      9.57 o 
  -3  -8   9      435.40      446.78     23.20 o 
  -2  -8   9      430.52      416.64     15.34 o 
  -1  -8   9       17.68       27.76     11.66 o 
   0  -8   9      452.01      469.03     15.29 o 
   1  -8   9      692.62      659.54     17.96 o 
   2  -8   9       77.13       81.78      7.59 o 
   3  -8   9      227.66      260.57     18.32 o 
   4  -8   9        1.82        0.00      8.89 o 
   5  -8   9      178.22      144.76     16.16 o 
   6  -8   9      123.59      141.71     16.97 o 
   7  -8   9      269.78      257.14     22.09 o 
   8  -8   9      156.95      206.86     21.82 o 
   9  -8   9        0.50       11.05     14.55 o 
  10  -8   9       26.10        9.52     15.89 o 
 -10  -7   9       34.51        4.57     21.55 o 
  -9  -7   9       52.07       97.52     23.44 o 
  -8  -7   9        9.77       83.43     20.74 o 
  -7  -7   9      286.53      240.76     24.24 o 
  -6  -7   9      379.81      316.95     26.40 o 
  -5  -7   9        3.72        0.00      5.90 o 
  -4  -7   9        0.43        0.00      5.17 o 
  -3  -7   9        5.52        8.76      5.23 o 
  -2  -7   9      403.51      328.82     13.31 o 
  -1  -7   9     1462.19     1418.95     30.22 o 
   0  -7   9      491.26      502.63     15.04 o 
   1  -7   9      417.36      443.40     31.23 o 
   2  -7   9     1225.75     1219.87     31.34 o 
   3  -7   9      393.16      356.95     20.47 o 
   4  -7   9      279.76      268.57     18.32 o 
   5  -7   9        0.99        0.00      7.54 o 
   6  -7   9        6.71       11.43      9.43 o 
   7  -7   9      800.52      894.85     36.10 o 
   8  -7   9        7.94        0.00     11.58 o 
   9  -7   9      154.60      119.24     19.39 o 
  10  -7   9      340.13      388.95     29.63 o 
  11  -7   9        0.17       21.33     18.05 o 
 -10  -6   9       48.69       47.24     23.44 o 
  -9  -6   9       20.49       33.52     19.13 o 
  -8  -6   9        8.54        0.00     13.74 o 
  -7  -6   9       52.44       76.19     16.70 o 
  -6  -6   9       10.63       17.45      7.05 o 
  -5  -6   9       19.07       11.19     10.23 o 
  -4  -6   9       51.32       65.78      7.17 o 
  -3  -6   9       25.15       14.81      5.28 o 
  -2  -6   9       74.97       72.07      7.13 o 
  -1  -6   9      287.87      298.41     12.09 o 
   0  -6   9      333.49      360.96     12.17 o 
   1  -6   9      833.20      895.41     20.51 o 
   2  -6   9      272.53      337.07     10.99 o 
   3  -6   9      128.95      134.28      8.03 o 
   4  -6   9       13.73       26.29      8.35 o 
   5  -6   9       98.88      108.57     12.66 o 
   6  -6   9        3.97       34.29     10.51 o 
   7  -6   9      210.80      233.52     19.13 o 
   8  -6   9      209.66      217.90     20.20 o 
   9  -6   9      623.69      624.38     32.86 o 
  10  -6   9       11.29        0.00     12.39 o 
  11  -6   9      164.87      169.52     23.17 o 
 -10  -5   9       25.79       96.38     23.70 o 
  -9  -5   9       63.31       49.90     18.32 o 
  -8  -5   9       35.70        0.00     12.93 o 
  -7  -5   9      113.18      138.29     18.32 o 
  -6  -5   9       28.73       27.12      7.13 o 
  -5  -5   9      159.33      126.02      9.38 o 
  -4  -5   9      123.02      153.23      9.56 o 
  -3  -5   9      149.27      139.32      9.90 o 
  -2  -5   9      125.31      108.52      7.99 o 
  -1  -5   9        0.46        3.92      4.47 o 
   0  -5   9      119.26      128.44      8.69 o 
   1  -5   9       58.70       78.54      6.71 o 
   2  -5   9       63.48       49.15      5.23 o 
   3  -5   9     1074.71     1039.47     21.03 o 
   4  -5   9       13.47        0.00      7.27 o 
   5  -5   9       69.26       44.95      9.70 o 
   6  -5   9       70.31       51.43     11.04 o 
   7  -5   9      221.52      289.90     21.01 o 
   8  -5   9        1.54        0.00      9.97 o 
   9  -5   9        0.12        0.00      9.97 o 
  10  -5   9        5.88        0.00     12.66 o 
  11  -5   9        8.27       30.86     17.78 o 
 -11  -4   9        2.25        0.00     19.13 o 
 -10  -4   9        2.32        0.00     18.32 o 
  -9  -4   9       49.30       40.76     17.78 o 
  -8  -4   9       49.45       68.95     17.24 o 
  -7  -4   9        0.73        8.32      6.63 o 
  -6  -4   9       45.82       35.18     13.09 o 
  -5  -4   9        0.20        0.00      8.36 o 
  -3  -4   9       28.98       40.30      5.63 o 
  -2  -4   9     3182.77     3252.84     80.94 o 
  -1  -4   9      400.62      441.64     13.14 o 
   0  -4   9     6500.09     7121.62    116.49 o 
   1  -4   9     6498.83     6964.32    113.76 o 
   2  -4   9     1253.47     1307.83     25.27 o 
   3  -4   9      541.54      601.90     22.63 o 
   4  -4   9       27.26       36.19      8.35 o 
   5  -4   9        0.28        0.00      5.93 o 
   6  -4   9        5.33        0.00      7.00 o 
   7  -4   9        2.11        0.00      7.81 o 
   8  -4   9       16.67        9.90     10.51 o 
   9  -4   9      159.69      177.90     18.59 o 
  10  -4   9        9.72        5.71     12.12 o 
  11  -4   9        0.34        0.00     14.55 o 
 -11  -3   9        2.89        0.76     18.05 o 
 -10  -3   9        0.21        0.38     14.82 o 
  -9  -3   9        1.81        7.62     15.62 o 
  -8  -3   9        8.97        0.00     11.31 o 
  -7  -3   9       31.48       43.05      8.25 o 
  -6  -3   9      131.08      145.38     12.32 o 
  -5  -3   9        0.81        0.00      6.82 o 
  -4  -3   9     2299.79     2094.12     40.65 o 
  -3  -3   9      101.02      109.53      7.59 o 
  -2  -3   9       95.56       85.62     11.22 o 
  -1  -3   9      530.42      544.51     14.57 o 
   0  -3   9      122.38      133.87      7.59 o 
   1  -3   9      177.83      194.90      7.70 o 
   2  -3   9       59.38       75.75      4.53 o 
   3  -3   9     1035.21      998.85     30.98 o 
   4  -3   9       62.64       99.81     10.77 o 
   5  -3   9      441.44      427.81     20.20 o 
   6  -3   9       54.25       40.00      9.43 o 
   7  -3   9        2.47        3.43      8.35 o 
   8  -3   9       30.17       46.48     11.31 o 
   9  -3   9       15.23       36.95     11.58 o 
  10  -3   9        9.26        0.00     13.20 o 
 -11  -2   9        1.97        6.86     18.32 o 
 -10  -2   9       12.36        8.38     15.62 o 
  -9  -2   9       56.12       45.71     16.70 o 
  -8  -2   9        3.49       19.12      7.42 o 
  -7  -2   9        0.03        3.15     10.01 o 
  -6  -2   9        6.30        3.29     11.22 o 
  -5  -2   9      909.71      819.18     21.01 o 
  -4  -2   9     5991.64     6207.22    104.51 o 
  -3  -2   9     2391.45     2276.75     42.43 o 
  -2  -2   9       38.41       40.13      5.14 o 
  -1  -2   9      941.53     1079.00     37.83 o 
   0  -2   9      169.31      208.16     13.97 o 
   1  -2   9     2239.97     2051.35     36.47 o 
   2  -2   9      119.96      119.51      4.79 o 
   3  -2   9     3851.75     3771.42     89.70 o 
   4  -2   9      305.13      296.76     15.62 o 
   5  -2   9      747.56      723.43     25.32 o 
   6  -2   9      252.72      235.05     15.89 o 
   7  -2   9       33.90       41.90     10.24 o 
   8  -2   9       36.17       77.33     12.12 o 
   9  -2   9       11.78        2.67     10.51 o 
  10  -2   9       13.33       17.52     11.58 o 
  11  -2   9        1.48        2.29     17.24 o 
  12  -2   9        8.04       28.57     21.82 o 
 -11  -1   9       60.12       66.29     21.01 o 
 -10  -1   9       21.48       19.05     16.70 o 
  -9  -1   9        0.81        0.00      8.48 o 
  -8  -1   9      168.18      181.95     12.72 o 
  -7  -1   9      269.11      235.81     21.28 o 
  -6  -1   9       86.19       93.05      8.86 o 
  -5  -1   9      142.70      143.62     13.00 o 
  -4  -1   9     1029.23     1090.96     24.68 o 
  -3  -1   9     3211.67     3046.61     68.84 o 
  -2  -1   9      576.59      509.14     13.57 o 
  -1  -1   9     1498.54     1663.14     31.21 o 
   0  -1   9     1913.90     1831.35     33.14 o 
   1  -1   9     3486.42     3336.78     56.09 o 
   2  -1   9     1605.93     1548.43     27.52 o 
   3  -1   9      186.49      211.81     12.39 o 
   4  -1   9     2230.81     2204.56     56.03 o 
   5  -1   9       11.69       19.05      6.73 o 
   6  -1   9      561.97      614.86     23.17 o 
   7  -1   9      243.54      296.00     17.78 o 
   8  -1   9       75.25       68.95     11.58 o 
   9  -1   9      727.10      693.33     28.28 o 
  10  -1   9      108.44       78.48     19.66 o 
  11  -1   9       73.59       86.48     21.01 o 
  12  -1   9       11.79        4.57     19.13 o 
 -11   0   9        2.47       12.95     19.39 o 
 -10   0   9       11.78        1.52     16.70 o 
  -9   0   9        1.40        0.00      9.35 o 
  -8   0   9       36.61       26.48      8.15 o 
  -7   0   9       19.68       22.11      7.17 o 
  -6   0   9     1124.51     1057.30     25.93 o 
  -5   0   9        3.23        5.12      3.49 o 
  -4   0   9     5065.12     5062.52     69.92 o 
  -3   0   9       27.02       17.63      4.64 o 
  -2   0   9      370.66      350.28     14.41 o 
  -1   0   9      239.47      229.98      9.05 o 
   0   0   9     6070.11     6122.27     82.09 o 
   1   0   9     4968.62     5201.80     84.64 o 
   2   0   9      912.60      981.30     18.64 o 
   3   0   9     1396.00     1303.35     23.66 o 
   4   0   9     1280.49     1248.86     23.23 o 
   5   0   9     2898.62     2987.35     51.23 o 
   6   0   9     1336.53     1353.90     38.52 o 
   7   0   9      101.58       92.95     10.77 o 
   8   0   9      271.72      229.91     19.79 o 
   9   0   9        6.26       21.76      8.42 o 
  10   0   9       66.73       64.76     18.05 o 
  11   0   9        4.48        0.00     17.24 o 
  12   0   9        0.03       22.48     19.93 o 
 -11   1   9        1.17       23.62     19.13 o 
 -10   1   9        3.50        0.00      8.56 o 
  -9   1   9        5.16        7.05      8.00 o 
  -8   1   9        0.02        2.13      7.51 o 
  -7   1   9      101.35      120.59     16.72 o 
  -6   1   9     1280.42     1167.13     46.19 o 
  -5   1   9      114.58      141.22      9.55 o 
  -4   1   9     3710.83     3795.63     67.00 o 
  -3   1   9      575.26      543.68     14.82 o 
  -2   1   9     1877.18     1861.72     34.80 o 
  -1   1   9       12.10        8.85      2.38 o 
   0   1   9      134.26      115.05      5.70 o 
   1   1   9     1585.91     1469.39     26.57 o 
   2   1   9     8153.31     8156.90    108.22 o 
   3   1   9      289.17      260.58      8.92 o 
   4   1   9      173.63      211.90      8.30 o 
   5   1   9      229.84      270.80      8.19 o 
   6   1   9      934.31      945.63     17.82 o 
   7   1   9       36.51       55.02      7.70 o 
   8   1   9        0.20       13.47      6.88 o 
   9   1   9       79.15       79.62     16.43 o 
  10   1   9      150.48      175.24     22.90 o 
  11   1   9      136.00      107.43     20.74 o 
  12   1   9        7.07       24.00     19.39 o 
 -11   2   9        0.81        0.00     18.59 o 
 -10   2   9       41.30       59.77     12.17 o 
  -9   2   9       77.49       56.41     10.22 o 
  -8   2   9      291.92      328.91     16.45 o 
  -7   2   9      381.91      353.51     15.80 o 
  -6   2   9        0.61        0.00      5.17 o 
  -5   2   9      155.83      143.01      9.50 o 
  -4   2   9       84.15       75.28      8.36 o 
  -3   2   9       17.56       56.80      5.82 o 
  -2   2   9      172.27      189.71     11.31 o 
  -1   2   9     2212.34     2129.19     30.66 o 
   0   2   9     1178.95     1031.33     19.90 o 
   1   2   9     1581.45     1547.42     27.71 o 
   2   2   9      144.21      148.99      5.04 o 
   3   2   9    11453.54    12036.06    158.73 o 
   4   2   9     1210.27     1264.83     20.60 o 
   5   2   9     1378.18     1449.61     23.65 o 
   6   2   9      920.10      876.72     16.95 o 
   7   2   9      239.10      262.87      9.11 o 
   8   2   9       68.45       71.62     14.28 o 
   9   2   9        3.63       18.29     14.28 o 
  10   2   9        0.17       31.24     16.97 o 
  11   2   9        6.52       30.48     18.05 o 
  12   2   9        5.77        0.00     18.86 o 
 -11   3   9        5.96       24.00     16.70 o 
 -10   3   9       32.69       22.76     10.38 o 
  -9   3   9        3.86        5.05      9.12 o 
  -8   3   9      198.72      144.30     13.53 o 
  -7   3   9      260.21      217.55     13.16 o 
  -6   3   9      435.05      394.92     15.69 o 
  -5   3   9       12.07       28.38      5.81 o 
  -4   3   9      245.70      296.00     15.89 o 
  -3   3   9     1695.04     1601.59     31.59 o 
  -2   3   9      152.86      157.19      7.62 o 
  -1   3   9     2007.62     1988.07     34.97 o 
   0   3   9        6.45       13.11      3.37 o 
   1   3   9     1259.03     1121.49     21.65 o 
   2   3   9     5917.41     6017.80     80.76 o 
   3   3   9      253.50      295.76      7.73 o 
   4   3   9      615.95      546.64     11.30 o 
   5   3   9      973.17     1001.34     17.85 o 
   6   3   9      223.30      270.35      8.81 o 
   7   3   9        0.32        0.01      7.21 o 
   8   3   9       12.52       51.05     13.74 o 
   9   3   9       27.50       36.19     15.35 o 
  10   3   9        4.91        0.00     14.01 o 
  11   3   9       96.69      104.00     20.74 o 
  12   3   9        0.36        0.00     18.32 o 
 -11   4   9        5.41        0.00     10.46 o 
 -10   4   9       31.23       29.70     10.28 o 
  -9   4   9        0.65        0.00      7.70 o 
  -8   4   9      142.23      128.94     11.66 o 
  -7   4   9       51.77       35.93     16.50 o 
  -6   4   9      424.50      406.65     20.78 o 
  -5   4   9      128.28      123.12      9.01 o 
  -4   4   9        4.26       18.68      6.82 o 
  -3   4   9      238.83      266.89     10.47 o 
  -2   4   9      181.05      187.96     10.56 o 
  -1   4   9      905.31      922.14     15.41 o 
   0   4   9      626.95      622.36     28.48 o 
   1   4   9     1745.45     1745.75     30.08 o 
   2   4   9     3054.77     2890.58     49.58 o 
   3   4   9       53.28       45.49      5.70 o 
   4   4   9     1017.93     1064.26     18.03 o 
   5   4   9      514.80      525.48     16.72 o 
   6   4   9        1.39        0.00      3.88 o 
   7   4   9      122.16      127.34     12.32 o 
   8   4   9        9.29        0.00      6.55 o 
   9   4   9        3.08        0.00     13.74 o 
  10   4   9      190.94      248.76     25.32 o 
  11   4   9       29.73       38.86     16.70 o 
  12   4   9       30.10       36.95     22.09 o 
 -11   5   9        0.16       17.05     11.52 o 
 -10   5   9      139.08      154.49     14.44 o 
  -9   5   9       61.14       55.45     10.13 o 
  -8   5   9       27.95       39.39     14.19 o 
  -7   5   9        0.38       33.97      9.46 o 
  -6   5   9       47.40       33.31      6.33 o 
  -5   5   9      339.38      327.69     13.75 o 
  -4   5   9        4.08        0.11      6.49 o 
  -3   5   9       61.23       75.26      6.38 o 
  -2   5   9     2129.22     2079.80     38.53 o 
  -1   5   9     1243.87     1160.61     23.32 o 
   0   5   9     2723.32     2618.93     37.48 o 
   1   5   9      104.40      125.80      5.00 o 
   2   5   9      614.16      582.41     11.01 o 
   3   5   9      536.11      541.61     14.08 o 
   4   5   9      231.50      211.01      6.74 o 
   5   5   9     1290.60     1299.88     29.88 o 
   6   5   9      295.08      246.28     23.20 o 
   7   5   9      105.53      100.43      9.61 o 
   8   5   9       45.45       50.20     20.12 o 
   9   5   9       10.92        0.00     12.93 o 
  10   5   9       59.43        6.10     16.70 o 
  11   5   9       21.04       20.57     18.86 o 
  12   5   9      102.43       80.76     23.44 o 
 -11   6   9       32.10        3.39     11.88 o 
 -10   6   9        0.01        0.00      8.93 o 
  -9   6   9     2342.19     2251.31     49.04 o 
  -8   6   9       85.86       78.49     12.21 o 
  -7   6   9       11.54       15.21      6.83 o 
  -6   6   9        9.93       14.77      6.60 o 
  -5   6   9      741.10      690.92     41.79 o 
  -4   6   9       35.00       36.17      5.82 o 
  -3   6   9     3345.69     3470.29     61.38 o 
  -2   6   9      126.70      142.86      8.00 o 
  -1   6   9     1220.22     1168.61     23.69 o 
   0   6   9       41.16       46.12      3.73 o 
   1   6   9      106.93      113.19      4.96 o 
   2   6   9     1276.17     1394.38     21.88 o 
   3   6   9      301.49      271.64      7.31 o 
   4   6   9      605.16      562.38     11.30 o 
   5   6   9      619.82      625.82     14.84 o 
   6   6   9       14.29       22.98      6.07 o 
   7   6   9       32.99       56.66     14.74 o 
   8   6   9     1327.26     1228.20     31.81 o 
   9   6   9      337.09      375.72     23.75 o 
  10   6   9       65.15       57.52     17.78 o 
  11   6   9       38.03       55.24     21.01 o 
 -11   7   9        3.94        0.00     10.40 o 
 -10   7   9       64.37       60.76     12.10 o 
  -9   7   9      128.24      164.79     13.88 o 
  -8   7   9        0.07       14.89      8.36 o 
  -7   7   9      156.34      185.34     17.49 o 
  -6   7   9      643.38      621.48     26.39 o 
  -5   7   9      127.76      113.14      9.20 o 
  -4   7   9      629.69      665.81     18.27 o 
  -3   7   9       78.26       64.59      6.67 o 
  -2   7   9     5315.20     5622.02     94.38 o 
  -1   7   9      271.78      287.10     10.67 o 
   0   7   9      979.29      965.06     18.55 o 
   1   7   9      623.76      616.17     12.14 o 
   2   7   9     6402.41     7046.68     94.95 o 
   3   7   9     1387.79     1370.32     21.91 o 
   4   7   9       29.58       21.07      3.30 o 
   5   7   9       22.92       12.52      6.82 o 
   6   7   9      616.12      637.98     22.10 o 
   7   7   9       28.56       24.39     14.85 o 
   8   7   9      103.49       30.67     24.19 o 
   9   7   9       83.89       50.10     19.68 o 
  10   7   9     1266.20     1290.66     52.26 o 
  11   7   9        2.76        0.00     17.51 o 
 -11   8   9       44.14       45.79     13.16 o 
 -10   8   9      199.79      209.08     21.44 o 
  -9   8   9      224.71      197.67     21.00 o 
  -8   8   9      112.54      116.62     11.74 o 
  -7   8   9      127.56      168.22     14.96 o 
  -6   8   9        5.30        9.28      6.54 o 
  -5   8   9       39.92       51.75      6.57 o 
  -4   8   9      778.82      758.77     20.09 o 
  -3   8   9      392.90      358.65     13.33 o 
  -2   8   9      454.75      550.22     26.94 o 
  -1   8   9      126.66      142.02      7.80 o 
   0   8   9       11.22       16.05      3.74 o 
   1   8   9        5.57        2.55      3.11 o 
   2   8   9     4374.19     4741.50     65.79 o 
   3   8   9      454.16      475.58     17.12 o 
   4   8   9      499.14      481.56     25.07 o 
   5   8   9       15.93       15.96      6.36 o 
   6   8   9       14.58       29.64      7.61 o 
   7   8   9      254.98      258.96     14.95 o 
   8   8   9       15.78       16.24     10.07 o 
   9   8   9      193.88      201.82     16.19 o 
  10   8   9       15.60        0.00     10.35 o 
  11   8   9      118.13      102.48     22.90 o 
 -11   9   9       52.57       64.18     14.03 o 
 -10   9   9       42.88       37.15     11.96 o 
  -9   9   9        0.03        0.00      8.78 o 
  -8   9   9      372.00      455.90     22.32 o 
  -7   9   9       58.32       74.22      9.89 o 
  -6   9   9      546.66      519.49     58.06 o 
  -5   9   9        1.97        0.00      6.49 o 
  -4   9   9       31.80       55.17     13.97 o 
  -3   9   9        6.61        4.67      7.26 o 
  -2   9   9      456.30      440.59     18.59 o 
  -1   9   9       30.77       35.37      7.92 o 
   0   9   9     3273.33     3202.44     56.28 o 
   1   9   9      789.87      811.57     20.93 o 
   2   9   9        0.19        6.97      3.05 o 
   3   9   9      451.12      427.41     10.04 o 
   4   9   9        0.33        0.00      9.35 o 
   5   9   9       91.19       69.37      8.19 o 
   6   9   9     3014.82     2733.26     55.33 o 
   7   9   9       37.12       36.20     17.38 o 
   8   9   9        0.17       11.81      9.71 o 
   9   9   9        5.43       22.07     13.31 o 
  10   9   9       36.71       65.33     13.52 o 
  11   9   9        1.17        0.00     16.70 o 
 -10  10   9        7.31        7.77     10.80 o 
  -9  10   9        7.53        0.91      9.17 o 
  -8  10   9       67.77       29.87     13.20 o 
  -7  10   9        2.89        5.57     12.54 o 
  -6  10   9        5.19        1.52      6.29 o 
  -5  10   9      406.38      390.18     15.99 o 
  -4  10   9      314.09      302.89     14.96 o 
  -3  10   9       70.46       75.32      7.67 o 
  -2  10   9     1320.72     1172.01     29.36 o 
  -1  10   9      502.23      536.78     15.73 o 
   0  10   9       75.54       81.78      6.66 o 
   1  10   9       52.10       57.68      4.89 o 
   2  10   9      120.74      109.87      6.44 o 
   3  10   9       83.34       83.85      7.99 o 
   4  10   9       56.72       64.47     10.34 o 
   5  10   9      300.45      286.95     25.84 o 
   6  10   9      277.12      249.56     14.94 o 
   7  10   9       21.14       36.72      9.42 o 
   8  10   9      356.06      399.28     20.18 o 
   9  10   9        4.49        0.00     10.85 o 
  10  10   9       91.09       99.88     15.90 o 
  11  10   9        0.35       32.76     21.55 o 
 -10  11   9       18.20       46.16     21.99 o 
  -9  11   9        7.82        8.98     10.34 o 
  -8  11   9       43.30       47.96     10.42 o 
  -7  11   9       20.58       10.18      8.26 o 
  -6  11   9        0.65        0.00      5.43 o 
  -5  11   9        7.52        4.14      6.16 o 
  -4  11   9      594.81      505.25     17.14 o 
  -3  11   9      831.66      802.30     22.98 o 
  -2  11   9      509.39      508.19     15.90 o 
  -1  11   9       43.89       37.35      6.19 o 
   0  11   9      142.52      162.05      9.19 o 
   1  11   9       63.23       70.42     15.62 o 
   2  11   9       37.58       30.97      4.58 o 
   3  11   9        1.95        8.61      5.24 o 
   4  11   9     1214.72     1108.29     27.81 o 
   5  11   9      156.32      154.33     26.06 o 
   6  11   9        7.74        0.00      7.89 o 
   7  11   9       29.81       38.38      9.86 o 
   8  11   9        5.99        3.81     11.33 o 
   9  11   9       39.51       26.73     12.28 o 
  10  11   9       12.09        0.00     12.77 o 
 -10  12   9        5.56        3.43     18.05 o 
  -9  12   9       17.54       42.89     11.83 o 
  -8  12   9       41.94       24.55     15.18 o 
  -7  12   9        5.86       28.55      8.63 o 
  -6  12   9        2.63        9.89      7.02 o 
  -5  12   9        0.28        0.00      6.05 o 
  -4  12   9        9.59        0.88      9.02 o 
  -3  12   9        3.32        2.80      4.94 o 
  -2  12   9      160.37      163.80     19.57 o 
  -1  12   9      117.22      142.55      9.80 o 
   0  12   9       98.45      108.63      8.36 o 
   1  12   9       65.14       60.25      6.47 o 
   2  12   9        0.18        6.67      4.14 o 
   3  12   9      186.50      128.37     10.24 o 
   4  12   9        6.44        4.76      6.36 o 
   5  12   9       13.88       19.68      9.57 o 
   6  12   9       33.86       38.09      8.86 o 
   7  12   9       47.10       69.87     11.52 o 
   8  12   9       11.13       27.13     10.84 o 
   9  12   9       11.63        1.74     11.99 o 
  10  12   9       22.29       32.28     14.41 o 
  -9  13   9        0.20        0.00     10.89 o 
  -8  13   9        9.53       23.94     10.43 o 
  -7  13   9       83.73       91.20     10.75 o 
  -6  13   9      105.19       75.43     10.09 o 
  -5  13   9      809.72      672.45     22.05 o 
  -4  13   9       14.19        3.16      6.28 o 
  -3  13   9       24.02       23.28      6.73 o 
  -2  13   9        0.67        0.00      5.62 o 
  -1  13   9        0.60        0.00     10.23 o 
   0  13   9       57.36       78.26      7.90 o 
   1  13   9       54.04       58.60      7.24 o 
   2  13   9      204.52      224.76     19.13 o 
   3  13   9        0.07        0.00      6.28 o 
   4  13   9       59.84       71.87      9.71 o 
   5  13   9      103.44       76.52     10.48 o 
   6  13   9       92.37       93.25     12.21 o 
   7  13   9      151.05      139.98     14.15 o 
   8  13   9       31.16       34.47     11.69 o 
   9  13   9       22.16       39.82     13.50 o 
  10  13   9       25.96       30.33     14.74 o 
  -8  14   9        2.44        0.00     12.10 o 
  -7  14   9      146.75      151.01     14.07 o 
  -6  14   9      207.88      208.57     25.18 o 
  -5  14   9      105.11      120.62     26.06 o 
  -4  14   9       14.60       42.73      9.02 o 
  -3  14   9       23.18       25.66      6.95 o 
  -2  14   9      172.59      188.79     12.09 o 
  -1  14   9     2059.75     1978.11     41.04 o 
   0  14   9     3437.60     3263.99     90.24 o 
   1  14   9      857.81      742.09     32.32 o 
   2  14   9      596.05      494.47     26.94 o 
   3  14   9       21.71       19.52      8.05 o 
   4  14   9       15.33       16.06      7.67 o 
   5  14   9       45.37       37.88      9.99 o 
   6  14   9      198.52      178.02     16.06 o 
   7  14   9      142.30      148.35     14.75 o 
   8  14   9        3.92        0.00     11.42 o 
   9  14   9        2.22        0.00     12.50 o 
  -8  15   9       55.04       37.40     11.41 o 
  -7  15   9       21.31       22.86     13.47 o 
  -6  15   9       39.90       23.39     13.42 o 
  -5  15   9        3.28        0.00      8.36 o 
  -4  15   9       28.97       46.51     11.22 o 
  -3  15   9       52.40       58.74      8.54 o 
  -2  15   9     1169.06     1084.86     27.99 o 
  -1  15   9        0.50        1.63      6.06 o 
   0  15   9        0.35        0.00      9.79 o 
   1  15   9       31.67       80.00     12.93 o 
   2  15   9      570.02      531.81     28.82 o 
   3  15   9       57.79       71.62     15.08 o 
   4  15   9        3.63       12.72      8.37 o 
   5  15   9       73.45       87.26     12.43 o 
   6  15   9      300.10      254.45     17.64 o 
   7  15   9      150.80      119.74     14.65 o 
   8  15   9       66.07       68.60     14.28 o 
  -8  16   9       33.88       57.52     18.05 o 
  -7  16   9       27.17       39.22     10.84 o 
  -6  16   9       13.69       36.53     17.49 o 
  -5  16   9        7.10       32.65     10.05 o 
  -4  16   9       79.76       41.53      9.69 o 
  -3  16   9        0.24       14.15      8.59 o 
  -2  16   9        5.21        0.00      7.59 o 
  -1  16   9       13.73       34.48      8.66 o 
   0  16   9        1.22        0.00      8.08 o 
   1  16   9       35.15       34.29     12.12 o 
   2  16   9      230.89      206.48     20.74 o 
   3  16   9      155.58       99.05     17.78 o 
   4  16   9      450.20      303.24     26.40 o 
   5  16   9        5.24        0.00     15.07 o 
   6  16   9        0.20        2.24     11.16 o 
   7  16   9       91.17      117.26     15.11 o 
   8  16   9       15.80       44.12     13.78 o 
  -7  17   9        1.67        0.00     10.65 o 
  -6  17   9       57.57       17.23     20.34 o 
  -5  17   9       57.93       55.29     17.05 o 
  -4  17   9       22.81        7.29      8.55 o 
  -3  17   9       46.11       43.97     10.37 o 
  -2  17   9        4.70        0.00      8.13 o 
  -1  17   9       33.56       50.34     24.85 o 
   0  17   9        1.23        0.00     10.77 o 
   1  17   9       62.11       38.10     12.39 o 
   2  17   9       68.48       97.14     17.78 o 
   3  17   9       39.37        9.90     11.31 o 
   4  17   9        5.07        0.00     14.28 o 
   5  17   9        4.84        3.80     19.90 o 
   6  17   9        3.75       18.49     13.09 o 
   7  17   9       16.32       28.00     16.06 o 
  -6  18   9       17.92        9.04     10.57 o 
  -5  18   9       73.67       88.22     13.71 o 
  -4  18   9       10.07       29.68     10.28 o 
  -3  18   9        1.82        7.39      8.86 o 
  -2  18   9       24.48       25.71     10.00 o 
  -1  18   9       55.16       72.76     16.70 o 
   0  18   9       99.33      142.09     19.93 o 
   1  18   9        5.79       15.62     12.66 o 
   2  18   9        1.20        0.00     13.47 o 
   3  18   9        0.59        0.00     12.93 o 
   4  18   9        3.87        0.00     16.16 o 
   5  18   9       69.67       78.10     20.47 o 
   6  18   9        3.47        0.00     16.97 o 
  -5  19   9        1.96        3.99     17.82 o 
  -4  19   9       70.73       84.94     18.26 o 
  -3  19   9        8.95        5.77     10.19 o 
  -2  19   9      144.64      142.86     21.01 o 
  -1  19   9       29.35       19.43     14.01 o 
   0  19   9        0.88        3.43     14.01 o 
   1  19   9        0.29       36.57     15.08 o 
   2  19   9        7.62       26.67     17.24 o 
   3  19   9       13.88        3.43     15.89 o 
   4  19   9       60.12       70.10     20.74 o 
   5  19   9        5.55       19.43     19.13 o 
  -4  20   9        3.95        0.00     11.22 o 
  -3  20   9       19.36       27.04     12.20 o 
  -2  20   9       20.10       83.43     19.93 o 
  -1  20   9        1.85        9.52     14.55 o 
   0  20   9        7.16       21.71     16.70 o 
   1  20   9        3.62        3.43     15.89 o 
   2  20   9       14.43       84.57     19.13 o 
   3  20   9        0.41        1.52     16.70 o 
   4  20   9        0.06        1.90     17.51 o 
  -1  21   9        1.80        0.00     15.08 o 
   0  21   9        0.14        0.00     16.70 o 
   1  21   9        1.77       29.71     18.86 o 
   1 -17  10        5.19        0.00     15.35 o 
  -3 -16  10        3.61        0.00     17.51 o 
  -2 -16  10       15.96       25.52     19.66 o 
   0 -16  10        3.46        0.76     14.82 o 
   1 -16  10       54.36       76.57     19.39 o 
   2 -16  10        0.72       11.43     16.70 o 
   3 -16  10        4.33       25.14     17.78 o 
   4 -16  10        1.33        0.00     15.35 o 
  -4 -15  10        1.57       19.05     18.59 o 
  -3 -15  10       39.36        0.00     16.70 o 
  -2 -15  10       30.43       81.90     20.20 o 
   0 -15  10      264.89      265.90     25.05 o 
   1 -15  10       20.50       14.86     14.82 o 
   2 -15  10        2.56        6.86     15.89 o 
   3 -15  10        8.28       23.24     15.89 o 
   4 -15  10       20.05       14.48     17.51 o 
   5 -15  10        1.19        0.00     16.70 o 
  -6 -14  10       20.25       32.38     20.20 o 
  -5 -14  10        0.04        6.48     18.32 o 
  -4 -14  10        0.74        4.19     17.51 o 
  -3 -14  10        3.15        4.95     16.16 o 
  -2 -14  10        0.37        7.62     15.89 o 
  -1 -14  10       29.69        2.67      9.74 o 
   0 -14  10        2.48        0.00     13.47 o 
   1 -14  10       80.57       50.29     15.89 o 
   2 -14  10       12.44       85.71     17.24 o 
   3 -14  10       10.44        0.00     14.01 o 
   4 -14  10       59.94       39.24     16.70 o 
   5 -14  10        4.42        9.52     16.70 o 
   6 -14  10       32.13       92.19     20.74 o 
  -6 -13  10        6.26       36.95     19.39 o 
  -5 -13  10        1.55       19.81     17.51 o 
  -4 -13  10      308.27      390.48     30.98 o 
  -3 -13  10        5.91       81.14     18.86 o 
  -2 -13  10       71.24       69.14     22.21 o 
  -1 -13  10       16.22       39.86      9.96 o 
   0 -13  10        6.01        0.00     11.31 o 
   1 -13  10        9.61       33.90     13.74 o 
   2 -13  10        2.43       30.10     14.55 o 
   3 -13  10      139.42      177.52     19.66 o 
   4 -13  10      120.39       88.76     17.51 o 
   5 -13  10       67.83       84.57     17.78 o 
   6 -13  10      117.90      164.95     23.17 o 
   7 -13  10        9.88       72.76     19.39 o 
  -7 -12  10        0.55        0.00     17.78 o 
  -6 -12  10        2.28       47.62     18.59 o 
  -5 -12  10       75.70       70.48     19.13 o 
  -4 -12  10      199.62      211.05     23.44 o 
  -3 -12  10       27.96       70.48     15.35 o 
  -2 -12  10       20.77        0.00      9.46 o 
  -1 -12  10       90.59       76.43     10.85 o 
   0 -12  10       18.40       45.41     14.96 o 
   1 -12  10      175.53      158.86     18.59 o 
   2 -12  10       77.44       72.76     15.62 o 
   3 -12  10        4.41        6.48     12.39 o 
   4 -12  10       54.51       44.95     14.55 o 
   5 -12  10       94.73      126.86     18.86 o 
   6 -12  10        6.11       40.76     14.82 o 
   7 -12  10        0.65        0.00     14.28 o 
   8 -12  10        0.41        0.00     14.01 o 
  -8 -11  10        1.25       24.76     20.74 o 
  -7 -11  10        0.03       37.71     19.39 o 
  -6 -11  10       24.40       49.14     18.32 o 
  -5 -11  10        0.14        9.90     13.74 o 
  -4 -11  10       32.70       49.52     15.62 o 
  -3 -11  10      360.71      365.09     17.20 o 
  -2 -11  10      445.04      324.35    104.69 o 
  -1 -11  10      151.79      148.67     11.90 o 
   0 -11  10       29.41       40.84      8.35 o 
   1 -11  10        0.36       25.14     11.85 o 
   2 -11  10       12.26        0.00     10.24 o 
   3 -11  10       25.39       19.43     11.58 o 
   4 -11  10      131.66      142.09     18.05 o 
   5 -11  10       18.74       36.57     14.28 o 
   6 -11  10      119.93      146.29     19.13 o 
   7 -11  10       25.13       34.67     14.55 o 
   8 -11  10       14.70        0.00     15.89 o 
   9 -11  10       20.73        2.67     16.70 o 
  -8 -10  10        4.10        0.00     16.97 o 
  -7 -10  10       21.40       23.62     16.70 o 
  -6 -10  10      112.62       80.38     20.20 o 
  -5 -10  10      215.14      148.19     18.59 o 
  -4 -10  10       14.00        2.67     13.20 o 
  -3 -10  10      228.01      247.88     14.37 o 
  -2 -10  10       31.09       28.16      8.35 o 
  -1 -10  10        9.69       23.58      9.79 o 
   0 -10  10       16.57       12.19      7.32 o 
   1 -10  10        3.96        8.96      7.02 o 
   2 -10  10      233.14      239.62     19.93 o 
   3 -10  10        7.21       40.00     12.39 o 
   4 -10  10      208.37      176.76     18.32 o 
   5 -10  10       20.05        0.00     10.51 o 
   6 -10  10      219.16      250.67     22.63 o 
   7 -10  10        2.49       25.52     13.74 o 
   8 -10  10        3.96        6.10     13.74 o 
   9 -10  10        8.09       22.10     16.16 o 
  -9  -9  10       67.92      116.19     24.24 o 
  -8  -9  10        0.78       31.24     18.05 o 
  -7  -9  10        2.47       42.67     16.97 o 
  -6  -9  10      485.55      437.71     32.06 o 
  -5  -9  10      491.61      496.00     32.59 o 
  -4  -9  10        4.14        0.00      7.04 o 
  -3  -9  10      119.48      113.52     10.15 o 
  -2  -9  10       16.49        9.30      8.80 o 
  -1  -9  10       72.53       56.38      8.47 o 
   0  -9  10      113.25      147.13     13.20 o 
   1  -9  10        8.03       25.24      6.41 o 
   2  -9  10       40.30       55.62     12.12 o 
   3  -9  10        8.55        0.00      8.62 o 
   4  -9  10       93.97       72.76     13.47 o 
   5  -9  10        8.30       12.95      9.16 o 
   6  -9  10      165.29      175.24     18.86 o 
   7  -9  10      118.85      175.24     19.93 o 
   8  -9  10        8.18       18.67     13.74 o 
   9  -9  10      139.12      172.57     22.90 o 
  10  -9  10       14.17        9.90     15.08 o 
  -9  -8  10        2.92        0.00     17.51 o 
  -8  -8  10      170.83      150.48     24.24 o 
  -7  -8  10      228.67      203.81     23.70 o 
  -6  -8  10      283.91      279.62     26.94 o 
  -5  -8  10       44.42       58.62      9.13 o 
  -4  -8  10      464.29      491.15     18.06 o 
  -3  -8  10        1.79        6.19      5.18 o 
  -2  -8  10      188.43      222.57     12.50 o 
  -1  -8  10      765.84      808.06     39.81 o 
   0  -8  10      262.23      284.80     12.91 o 
   1  -8  10      327.86      331.82     20.56 o 
   2  -8  10      319.44      334.09     20.47 o 
   3  -8  10       18.38       22.10      9.70 o 
   4  -8  10       18.08        1.52      9.16 o 
   5  -8  10      128.06      134.09     15.35 o 
   6  -8  10       33.90       12.19     11.31 o 
   7  -8  10       24.42       26.29     12.93 o 
   8  -8  10       98.54      182.48     20.47 o 
   9  -8  10       15.15       21.33     14.82 o 
  10  -8  10       20.03        0.00     16.70 o 
 -10  -7  10      119.45      178.67     29.09 o 
  -9  -7  10       11.07        0.00     17.78 o 
  -8  -7  10      104.31      125.71     21.55 o 
  -7  -7  10      104.96       96.00     18.32 o 
  -6  -7  10        6.96        0.00     10.77 o 
  -5  -7  10      255.10      236.98     21.00 o 
  -4  -7  10       20.16       14.61      6.82 o 
  -3  -7  10      163.58      207.24     18.32 o 
  -2  -7  10      310.65      304.25     13.59 o 
  -1  -7  10        8.11        0.00      5.41 o 
   0  -7  10      136.84      112.80      9.13 o 
   1  -7  10       28.78       37.15      6.63 o 
   2  -7  10       17.63        0.83      8.80 o 
   3  -7  10      126.68       97.90     12.66 o 
   4  -7  10       36.55       23.24      9.43 o 
   5  -7  10      254.02      230.48     18.32 o 
   6  -7  10        5.20        7.24      9.43 o 
   7  -7  10       47.55       65.14     14.28 o 
   8  -7  10        7.55        6.10     11.85 o 
   9  -7  10        9.09        0.00     12.66 o 
  10  -7  10        2.79        0.00     13.47 o 
 -10  -6  10       34.16       56.76     21.55 o 
  -9  -6  10        0.05        0.00     18.05 o 
  -8  -6  10       97.28      101.71     19.66 o 
  -7  -6  10        0.11        9.52     12.12 o 
  -6  -6  10       50.50       39.92      8.16 o 
  -5  -6  10        6.60        0.00      6.07 o 
  -4  -6  10      124.70      149.36      9.84 o 
  -3  -6  10       73.80       82.03      8.13 o 
  -2  -6  10       57.42       55.10      6.86 o 
  -1  -6  10     1023.62     1103.21     28.81 o 
   0  -6  10       23.33       19.39      6.71 o 
   1  -6  10      570.47      567.14     15.48 o 
   2  -6  10      620.49      614.77     15.80 o 
   3  -6  10      216.75      177.14     14.55 o 
   4  -6  10      192.41      144.38     13.74 o 
   5  -6  10      294.38      210.29     16.97 o 
   6  -6  10        5.95       16.38      9.43 o 
   7  -6  10       95.36       88.76     13.74 o 
   8  -6  10        1.70        0.00     10.77 o 
   9  -6  10        0.53        0.00     11.31 o 
  10  -6  10        1.06        0.00     14.82 o 
  11  -6  10        0.40        0.00     14.28 o 
 -10  -5  10       69.84       92.19     25.05 o 
  -9  -5  10       43.46       35.05     18.86 o 
  -8  -5  10       42.64        3.43     15.89 o 
  -7  -5  10       81.88       70.48     14.55 o 
  -6  -5  10        0.92        0.00      5.75 o 
  -5  -5  10       21.40        9.38      5.70 o 
  -4  -5  10      209.96      221.71     18.05 o 
  -3  -5  10       70.37       77.28      7.55 o 
  -2  -5  10       10.54       14.73      5.32 o 
  -1  -5  10       48.92       57.36      8.14 o 
   0  -5  10      488.96      496.41     14.27 o 
   1  -5  10      668.80      787.03     18.51 o 
   2  -5  10      612.62      608.05     15.33 o 
   3  -5  10      114.29      150.86     13.74 o 
   4  -5  10        3.39        0.00      7.81 o 
   5  -5  10       54.42       72.00     11.04 o 
   6  -5  10        1.29        4.57      8.35 o 
   7  -5  10       46.72       48.00     12.12 o 
   8  -5  10      147.63      191.62     18.32 o 
   9  -5  10      110.08      137.14     18.32 o 
  10  -5  10       66.95       87.24     16.97 o 
  11  -5  10        1.07        0.00     14.01 o 
 -10  -4  10        1.53        0.00     18.05 o 
  -9  -4  10        0.21       14.48     16.43 o 
  -8  -4  10        6.95        0.00     11.58 o 
  -7  -4  10      147.16      163.43     12.03 o 
  -6  -4  10        6.74        3.51      8.47 o 
  -5  -4  10       26.42       18.15      5.48 o 
  -4  -4  10       27.75       31.11      6.34 o 
  -3  -4  10       66.78       92.63      7.44 o 
  -2  -4  10      410.54      452.13     13.95 o 
  -1  -4  10      333.49      311.09     15.95 o 
   0  -4  10     2906.27     3145.86     55.42 o 
   1  -4  10     1067.13     1069.11     22.61 o 
   2  -4  10      375.94      377.92     11.01 o 
   3  -4  10        5.57       12.19      7.00 o 
   4  -4  10      326.93      311.62     17.78 o 
   5  -4  10       34.96       39.24      9.43 o 
   6  -4  10      130.19      149.71     14.55 o 
   7  -4  10      119.49       55.62     11.04 o 
   8  -4  10      107.88      147.43     16.16 o 
   9  -4  10       69.69       85.33     15.08 o 
  10  -4  10       16.03       34.67     13.74 o 
  11  -4  10        2.42        0.00     13.20 o 
 -11  -3  10        3.93       18.67     21.28 o 
 -10  -3  10       17.54        0.00     17.78 o 
  -9  -3  10       30.04       78.10     18.59 o 
  -8  -3  10        0.01        4.12      8.47 o 
  -7  -3  10      109.87      107.01     14.08 o 
  -6  -3  10       63.53       38.00      6.98 o 
  -5  -3  10        3.85        6.45      4.83 o 
  -4  -3  10       15.11       40.38      7.92 o 
  -3  -3  10      190.20      203.89     10.05 o 
  -2  -3  10      115.22      112.12     11.66 o 
  -1  -3  10      923.79      840.82     19.62 o 
   0  -3  10     6327.23     6163.94    101.74 o 
   1  -3  10      225.76      244.68      9.06 o 
   2  -3  10     1145.82     1076.96     21.32 o 
   3  -3  10      273.78      283.81     16.16 o 
   4  -3  10      665.89      665.52     24.78 o 
   5  -3  10        0.41        0.00      6.46 o 
   6  -3  10       31.06       43.43      9.97 o 
   7  -3  10        2.58        0.00      7.54 o 
   8  -3  10       26.04        5.33      9.16 o 
   9  -3  10       39.76       48.76     12.12 o 
  10  -3  10       39.29       15.24     12.66 o 
 -11  -2  10       24.35       40.38     21.55 o 
 -10  -2  10       37.12       49.14     18.86 o 
  -9  -2  10       48.33       95.24     20.20 o 
  -8  -2  10      264.03      280.99     16.04 o 
  -7  -2  10      113.77       87.31      9.50 o 
  -6  -2  10        0.40        7.54      5.06 o 
  -5  -2  10      528.49      465.09     16.05 o 
  -4  -2  10      284.39      288.31     19.13 o 
  -3  -2  10     4112.66     4109.74     71.42 o 
  -2  -2  10      601.05      529.49     14.61 o 
  -1  -2  10        1.52        0.00      9.68 o 
   0  -2  10     3859.74     3694.79     62.84 o 
   1  -2  10      756.82      708.02     23.31 o 
   2  -2  10     1320.34     1190.16     22.59 o 
   3  -2  10      425.66      385.90     17.78 o 
   4  -2  10     1807.42     1490.66     42.02 o 
   5  -2  10     2231.05     2144.76     57.11 o 
   6  -2  10      144.88      227.43     15.62 o 
   7  -2  10       95.06       94.09     12.39 o 
   8  -2  10       22.10       34.29     10.51 o 
   9  -2  10      623.89      590.47     27.75 o 
  10  -2  10      344.61      348.57     22.90 o 
  11  -2  10        3.27        0.00     17.51 o 
 -11  -1  10       17.98        0.00     18.32 o 
 -10  -1  10       18.84        0.00     15.08 o 
  -9  -1  10        0.41       10.05      9.44 o 
  -8  -1  10       63.96       33.66     13.42 o 
  -7  -1  10      110.02      100.43      9.84 o 
  -6  -1  10      618.77      710.33     20.63 o 
  -5  -1  10     2084.57     1991.95     65.65 o 
  -4  -1  10      667.90      729.88     19.29 o 
  -3  -1  10      672.11      651.70     24.52 o 
  -2  -1  10      832.13      780.69     18.51 o 
  -1  -1  10     3012.06     2992.06     42.27 o 
   0  -1  10     4537.17     4392.78     73.49 o 
   1  -1  10       12.24       22.04      3.74 o 
   2  -1  10       39.63       42.00      3.40 o 
   3  -1  10     1664.63     1680.76     45.25 o 
   4  -1  10     1287.00     1259.42     36.37 o 
   5  -1  10     2349.76     2622.47     66.54 o 
   6  -1  10        8.16        0.00      7.27 o 
   7  -1  10      154.43      157.71     14.28 o 
   8  -1  10      136.09      138.29     14.55 o 
   9  -1  10       15.60        4.83      8.46 o 
  10  -1  10        1.14        0.00     14.55 o 
  11  -1  10        3.57        6.10     16.70 o 
  12  -1  10       12.51       20.95     20.74 o 
 -11   0  10        0.00        4.19     19.13 o 
 -10   0  10       33.94      116.57     22.09 o 
  -9   0  10        2.96        0.00      7.28 o 
  -8   0  10        9.46        6.94     14.19 o 
  -7   0  10      179.83      169.69     27.71 o 
  -6   0  10      960.10      953.91     52.68 o 
  -5   0  10       18.66       27.05      5.87 o 
  -4   0  10       37.96       40.40     11.88 o 
  -3   0  10       93.45       74.37      6.76 o 
  -2   0  10     4364.52     4271.00     72.72 o 
  -1   0  10     4601.07     4698.29     64.24 o 
   0   0  10     1073.22     1047.81     23.94 o 
   1   0  10     4046.33     3960.16     56.03 o 
   2   0  10     1117.21     1110.19     20.94 o 
   3   0  10      267.88      238.32      6.85 o 
   4   0  10     2024.84     2017.90     51.99 o 
   5   0  10     2146.12     2184.50     38.53 o 
   6   0  10      340.08      313.14     16.70 o 
   7   0  10      920.86      898.57     23.49 o 
   8   0  10      111.51      158.48     30.35 o 
   9   0  10        0.62        7.50     11.77 o 
  10   0  10        2.89        0.00     14.55 o 
  11   0  10       10.10       26.67     19.66 o 
  12   0  10        7.38        6.10     19.93 o 
 -11   1  10        6.70       25.14     20.20 o 
 -10   1  10       41.06       52.69     11.58 o 
  -9   1  10        3.33       20.97      9.45 o 
  -8   1  10       12.46        3.74      7.70 o 
  -7   1  10      145.87      155.44     12.21 o 
  -6   1  10        1.14        1.75      5.53 o 
  -5   1  10       34.79       50.27      6.63 o 
  -4   1  10     2347.55     2339.93     44.75 o 
  -3   1  10     1794.20     1802.80     35.20 o 
  -2   1  10      663.45      557.82     33.10 o 
  -1   1  10     6677.50     6483.38     87.12 o 
   0   1  10     6083.59     6075.24     99.51 o 
   1   1  10     1204.88     1153.75     18.43 o 
   2   1  10      401.61      323.21      7.56 o 
   3   1  10        2.24        7.85      3.21 o 
   4   1  10      349.12      375.53      8.88 o 
   5   1  10     1104.10     1074.98     18.77 o 
   6   1  10      339.53      290.88     19.03 o 
   7   1  10      307.56      291.69     13.24 o 
   8   1  10      367.39      362.08     27.27 o 
   9   1  10       16.88        0.00     11.04 o 
  10   1  10       17.76        0.00     15.35 o 
  11   1  10        1.29       14.86     17.51 o 
  12   1  10        9.65       18.29     19.93 o 
 -11   2  10        5.96        0.00     18.05 o 
 -10   2  10       12.38       21.38     10.92 o 
  -9   2  10       14.17        7.47      9.12 o 
  -8   2  10       84.84       81.93     10.32 o 
  -7   2  10       50.77       74.18      9.14 o 
  -6   2  10        0.62        0.00      6.60 o 
  -5   2  10      186.14      182.65     10.54 o 
  -4   2  10      201.16      267.07     12.87 o 
  -3   2  10     1795.57     1775.22     34.63 o 
  -2   2  10      109.79      124.57      7.14 o 
  -1   2  10      223.12      182.43      5.58 o 
   0   2  10     1168.94     1130.14     21.90 o 
   1   2  10       35.81       41.80      3.48 o 
   2   2  10     1529.15     1541.49     23.51 o 
   3   2  10     1538.72     1632.30     25.02 o 
   4   2  10      117.84      174.99      6.38 o 
   5   2  10      139.70      157.74      6.59 o 
   6   2  10        0.00       10.21      4.32 o 
   7   2  10        3.68        6.76      6.01 o 
   8   2  10      342.33      355.81     25.86 o 
   9   2  10       81.06      101.33     17.24 o 
  10   2  10      168.18      202.67     23.97 o 
  11   2  10        0.05       16.38     18.59 o 
  12   2  10        2.28       37.71     20.74 o 
 -11   3  10       37.65       21.33     16.43 o 
 -10   3  10       14.22       30.48     14.55 o 
  -9   3  10        3.91        0.00      8.99 o 
  -8   3  10      365.57      360.86     17.71 o 
  -7   3  10        5.73       21.58      7.24 o 
  -6   3  10      319.21      251.37     14.19 o 
  -5   3  10        0.10        2.40      4.56 o 
  -4   3  10     1412.67     1361.90     40.14 o 
  -3   3  10      269.23      311.68     11.61 o 
  -2   3  10      120.19      115.41      6.95 o 
  -1   3  10     1345.88     1297.42     20.39 o 
   0   3  10     3030.16     2999.54     42.12 o 
   2   3  10     1179.20     1209.87     31.13 o 
   3   3  10     3468.61     3351.64     47.18 o 
   4   3  10     3693.10     3794.98     53.55 o 
   5   3  10      427.46      457.40     11.77 o 
   6   3  10       82.32       82.40     11.15 o 
   7   3  10        2.26        6.35      4.89 o 
   8   3  10       32.98       27.81     12.66 o 
   9   3  10        5.57       22.10     14.01 o 
  10   3  10       52.88       49.52     16.16 o 
  11   3  10        1.54        0.00     17.51 o 
  12   3  10        1.38        0.00     17.51 o 
 -11   4  10        0.70        6.72     14.30 o 
 -10   4  10        3.52        9.27     11.88 o 
  -9   4  10       20.28       48.45      9.52 o 
  -8   4  10        3.99        0.00      7.42 o 
  -7   4  10      233.62      196.86     12.95 o 
  -6   4  10     2114.36     1916.95     63.12 o 
  -5   4  10        0.03        0.00      7.15 o 
  -4   4  10     1580.03     1593.26     32.91 o 
  -3   4  10       11.43        7.03      4.07 o 
  -2   4  10       51.92       69.05      5.51 o 
  -1   4  10      348.04      303.66      7.62 o 
   0   4  10       51.53       49.33      3.46 o 
   1   4  10      367.99      384.82      9.87 o 
   2   4  10     2221.62     2190.20     31.99 o 
   3   4  10      365.27      352.04     11.98 o 
   4   4  10      328.96      361.79      9.14 o 
   5   4  10      758.65      754.37     14.87 o 
   6   4  10      582.12      543.07     13.77 o 
   7   4  10       30.64       32.86      8.36 o 
   8   4  10      404.10      368.38     26.94 o 
   9   4  10       48.30       45.33     15.35 o 
  10   4  10       30.67       25.52     15.89 o 
  11   4  10       15.87       12.57     18.05 o 
  12   4  10        0.21        0.00     18.86 o 
 -11   5  10       10.62       17.03     11.10 o 
 -10   5  10       49.27       60.86     12.38 o 
  -9   5  10      139.81      210.18     15.33 o 
  -8   5  10      225.08      198.76     13.90 o 
  -7   5  10       60.46       58.81      8.51 o 
  -6   5  10       66.24       81.12      8.08 o 
  -5   5  10       87.18       95.47      8.32 o 
  -4   5  10      152.43      142.27      9.05 o 
  -3   5  10      102.47       81.57      6.66 o 
  -2   5  10       89.70       81.75      6.36 o 
  -1   5  10      130.22      135.99      7.33 o 
   0   5  10     7610.10     7749.12    125.45 o 
   1   5  10     5808.10     5702.04     77.35 o 
   2   5  10       35.27       23.68      4.44 o 
   3   5  10       28.03       41.27      6.40 o 
   4   5  10     1832.46     1829.24     28.26 o 
   5   5  10      219.06      235.72     14.92 o 
   6   5  10      965.10      930.44     23.97 o 
   7   5  10       29.22       58.97     11.88 o 
   8   5  10       10.97       16.40      8.80 o 
   9   5  10       99.79      152.38     19.39 o 
  10   5  10       54.02       27.05     17.24 o 
  11   5  10        0.29       12.57     18.86 o 
  12   5  10       22.68       62.10     22.09 o 
 -11   6  10        7.19       11.01     11.13 o 
 -10   6  10      105.36       97.08     12.98 o 
  -9   6  10        1.95       41.90     19.90 o 
  -8   6  10      590.17      630.67     22.76 o 
  -7   6  10        4.75       25.89      7.51 o 
  -6   6  10      310.71      325.72     14.67 o 
  -5   6  10      334.44      346.11     16.17 o 
  -4   6  10      204.23      211.48     11.04 o 
  -3   6  10     1004.77      981.93     22.66 o 
  -2   6  10      195.98      218.47      9.43 o 
  -1   6  10     1313.89     1392.32     27.51 o 
   0   6  10     1644.63     1575.84     24.55 o 
   1   6  10      626.89      596.31     11.82 o 
   2   6  10       97.19      104.79      5.06 o 
   3   6  10     1252.74     1172.31     19.27 o 
   4   6  10       37.67       19.50      5.38 o 
   5   6  10      492.34      429.23     11.15 o 
   6   6  10      435.91      396.60     15.45 o 
   7   6  10      333.41      383.20     27.93 o 
   8   6  10        3.26       28.85     21.55 o 
   9   6  10      625.38      656.38     36.10 o 
  10   6  10      426.17      422.86     32.32 o 
  11   6  10        2.17       12.95     18.32 o 
 -11   7  10       12.57        4.31     11.64 o 
 -10   7  10       18.22       12.55      9.89 o 
  -9   7  10     1184.16     1126.94     48.06 o 
  -8   7  10        9.67       20.92     10.56 o 
  -7   7  10     2304.46     2120.39     45.23 o 
  -6   7  10        2.27        4.37      5.62 o 
  -5   7  10       74.31       92.41     11.99 o 
  -4   7  10      454.62      436.80     14.85 o 
  -3   7  10      594.83      665.52     17.71 o 
  -2   7  10      439.15      405.80     19.46 o 
  -1   7  10      603.18      581.86     15.04 o 
   0   7  10       28.86       31.75      3.64 o 
   1   7  10       10.46       14.81      3.34 o 
   2   7  10     3180.62     3221.78     45.91 o 
   3   7  10     7192.03     7448.88    100.53 o 
   4   7  10      501.69      511.76     10.94 o 
   5   7  10      108.46       75.52      7.90 o 
   6   7  10       11.85       10.65      6.07 o 
   7   7  10      130.75       63.47     29.58 o 
   8   7  10       83.69      114.71     12.75 o 
   9   7  10      610.76      687.06     26.10 o 
  11   7  10       58.33       91.81     23.17 o 
 -11   8  10       45.63       44.46     13.30 o 
 -10   8  10       19.06       18.73     11.12 o 
  -9   8  10       26.11       22.33      9.82 o 
  -8   8  10        2.18       21.80      9.05 o 
  -7   8  10      378.23      429.03     37.72 o 
  -6   8  10       34.71       51.48      7.62 o 
  -5   8  10       31.97       30.62      5.94 o 
  -4   8  10       73.37       68.51     14.63 o 
  -3   8  10      222.51      185.58     10.00 o 
  -2   8  10      497.39      504.29     14.47 o 
  -1   8  10     1651.51     1642.30     32.34 o 
   0   8  10      126.63       97.21      5.47 o 
   1   8  10      344.30      375.20      9.36 o 
   2   8  10     1071.77     1064.75     20.73 o 
   3   8  10      141.85      123.06      7.27 o 
   4   8  10      241.70      225.43     13.31 o 
   5   8  10      357.56      300.64     13.70 o 
   6   8  10       74.23       43.88      7.70 o 
   7   8  10      200.90      254.65     18.26 o 
   8   8  10      442.94      358.62     34.75 o 
   9   8  10      310.09      354.28     28.82 o 
  10   8  10      502.06      506.67     34.75 o 
  11   8  10        5.07        9.52     19.93 o 
 -10   9  10        2.89        0.00     10.62 o 
  -9   9  10      151.12      146.68     14.50 o 
  -8   9  10        4.71       11.73      8.86 o 
  -7   9  10       27.15       34.61      8.86 o 
  -6   9  10        0.30        0.00      5.79 o 
  -5   9  10       63.70       56.83      7.31 o 
  -4   9  10       26.22       28.62      6.00 o 
  -3   9  10       14.14       19.18      4.72 o 
  -2   9  10      130.70      121.02     12.43 o 
  -1   9  10      838.10      776.33     18.85 o 
   0   9  10        0.60        7.56      4.95 o 
   1   9  10       21.40       29.76      4.04 o 
   2   9  10       25.11       17.98      4.33 o 
   3   9  10      374.23      364.58      9.47 o 
   4   9  10       34.76       36.06     11.55 o 
   5   9  10      146.06      142.23     10.26 o 
   6   9  10      685.65      672.96     21.51 o 
   7   9  10       60.61      128.78     19.90 o 
   8   9  10      122.87      175.30     14.94 o 
   9   9  10      269.43      288.44     18.19 o 
  10   9  10        6.06       21.09     14.74 o 
  11   9  10        1.37       10.29     19.66 o 
 -10  10  10        4.21        1.41     10.87 o 
  -9  10  10        0.01        0.00     12.54 o 
  -8  10  10       15.50       35.90      9.43 o 
  -7  10  10        1.59        0.00     12.54 o 
  -6  10  10        1.18        0.00      6.55 o 
  -5  10  10      356.74      323.48     14.85 o 
  -4  10  10      168.32      156.79     10.32 o 
  -3  10  10        6.36        0.00      4.95 o 
  -2  10  10      102.38      101.57      8.24 o 
  -1  10  10      306.11      295.47     11.70 o 
   0  10  10      186.76      172.65      9.12 o 
   1  10  10      197.17      194.94      7.72 o 
   2  10  10      257.98      245.81     10.49 o 
   3  10  10      211.80      235.33     11.89 o 
   4  10  10      128.46      110.01      9.12 o 
   5  10  10       53.45       68.21      9.03 o 
   6  10  10      712.94      680.83     22.57 o 
   7  10  10        0.00        6.14      8.95 o 
   8  10  10       59.28       81.97     23.31 o 
   9  10  10        1.45       37.63     12.28 o 
  10  10  10       32.98       29.62     14.06 o 
  11  10  10        0.73       37.71     21.55 o 
 -10  11  10        7.85        0.00     11.08 o 
  -9  11  10        0.10        0.00      9.58 o 
  -8  11  10        2.99        0.00      8.26 o 
  -7  11  10       45.33       52.97     10.39 o 
  -6  11  10      148.40      196.28     23.64 o 
  -5  11  10        0.46        0.00      5.62 o 
  -4  11  10        5.67        6.41      5.70 o 
  -3  11  10        9.90        9.79      5.32 o 
  -2  11  10      802.62      707.19     37.28 o 
  -1  11  10      382.01      423.81     14.74 o 
   0  11  10       31.13       29.23      5.70 o 
   1  11  10      116.57      127.44     12.24 o 
   2  11  10      331.42      276.45      9.17 o 
   3  11  10      442.51      453.98     16.46 o 
   4  11  10       10.08        5.14      6.10 o 
   5  11  10       32.80       33.18     16.72 o 
   6  11  10        4.80        3.40      7.51 o 
   7  11  10       18.18       37.39     22.54 o 
   8  11  10       52.92       47.99     11.77 o 
   9  11  10        0.42        0.00     16.83 o 
  10  11  10        6.83       19.02     14.29 o 
  -9  12  10        8.17       10.77      9.93 o 
  -8  12  10       37.13        5.12      9.26 o 
  -7  12  10       37.69       32.39     11.88 o 
  -6  12  10        0.00        0.00      6.98 o 
  -5  12  10       24.12       24.01      8.47 o 
  -4  12  10      147.14       88.73     10.34 o 
  -3  12  10        0.40        0.00      8.14 o 
  -2  12  10      468.20      473.98     16.00 o 
  -1  12  10      241.65      201.99     11.03 o 
   0  12  10      229.89      257.26     23.86 o 
   1  12  10        3.84        0.00      6.71 o 
   2  12  10      208.93      221.52     12.76 o 
   3  12  10      230.68      219.77     12.85 o 
   4  12  10       78.02       65.92     10.01 o 
   5  12  10       44.78       42.27     10.67 o 
   6  12  10       37.69       51.97     11.77 o 
   7  12  10        0.01       14.45      9.39 o 
   8  12  10       57.43       59.60     16.17 o 
   9  12  10        0.03        0.00     11.00 o 
  10  12  10        3.56        0.00     13.04 o 
  -9  13  10       20.71       13.75     11.26 o 
  -8  13  10       11.28       19.70     15.40 o 
  -7  13  10       21.32       22.73      8.65 o 
  -6  13  10       20.07       52.80      9.99 o 
  -5  13  10      370.26      376.69     17.87 o 
  -4  13  10       27.69       53.92      8.24 o 
  -3  13  10        0.01       18.67      7.37 o 
  -2  13  10       31.76       29.45      7.04 o 
  -1  13  10      597.65      569.87     30.57 o 
   0  13  10        0.05       19.24      6.29 o 
   1  13  10      247.10      260.52     11.97 o 
   2  13  10       32.43       34.75      7.61 o 
   3  13  10       14.75        5.58      6.40 o 
   4  13  10       46.83       71.26      9.43 o 
   5  13  10        0.16        0.00     10.01 o 
   6  13  10        1.31        1.90      7.89 o 
   7  13  10        5.67        0.00      9.52 o 
   8  13  10        0.88       31.74     10.79 o 
   9  13  10       45.42       70.74     15.12 o 
  -9  14  10        4.50        0.00     22.98 o 
  -8  14  10       24.57       11.05     10.92 o 
  -7  14  10        0.33        0.00      9.31 o 
  -6  14  10        0.31        2.56      8.28 o 
  -5  14  10      273.33      231.61     26.94 o 
  -4  14  10       21.78       10.57     13.64 o 
  -3  14  10       45.38       44.58      7.51 o 
  -2  14  10      246.47      244.14     20.34 o 
  -1  14  10     2872.19     2712.84     52.66 o 
   0  14  10     1373.60     1288.96     41.13 o 
   1  14  10      278.74      284.95     21.28 o 
   2  14  10      143.77      174.48     17.78 o 
   3  14  10        0.20        5.35      7.14 o 
   4  14  10        1.68        0.00      7.10 o 
   5  14  10      349.14      282.25     42.67 o 
   6  14  10        0.30        0.00     12.98 o 
   7  14  10      134.12      120.36     14.65 o 
   8  14  10        0.53        0.00     10.78 o 
   9  14  10        1.71        4.42     13.96 o 
  -8  15  10        2.25       12.51     12.43 o 
  -7  15  10       64.39       76.31     14.41 o 
  -6  15  10        2.38        0.00      7.70 o 
  -5  15  10      229.06      207.79     14.75 o 
  -4  15  10       15.95       20.61     28.48 o 
  -3  15  10        5.42       14.58      7.26 o 
  -2  15  10       39.36       42.98      8.47 o 
  -1  15  10      922.94      947.09     25.34 o 
   0  15  10       86.43       88.76     13.74 o 
   1  15  10       99.56       96.76     14.55 o 
   2  15  10      110.12       57.90     14.01 o 
   3  15  10       76.86       79.62     15.35 o 
   4  15  10        9.62       21.95      9.62 o 
   5  15  10       12.94       28.41     12.98 o 
   6  15  10        7.67       12.19     10.56 o 
   7  15  10      144.19       99.71     14.61 o 
   8  15  10        5.43        0.00     12.46 o 
  -8  16  10        2.87        8.56     16.61 o 
  -7  16  10       15.93       46.86     16.43 o 
  -6  16  10        0.60        0.00     10.28 o 
  -5  16  10        7.75        0.00      9.20 o 
  -4  16  10       89.38      114.13     17.71 o 
  -3  16  10        2.32        0.00      7.48 o 
  -2  16  10      403.24      446.09     28.01 o 
  -1  16  10      132.10      122.99     27.71 o 
   0  16  10        4.75        8.38      9.16 o 
   1  16  10      116.31      160.00     18.59 o 
   2  16  10      465.98      515.05     29.36 o 
   3  16  10        0.73        0.00     12.39 o 
   4  16  10      129.19      111.62     17.82 o 
   5  16  10        0.02       10.20     11.22 o 
   6  16  10       21.68       19.57     10.95 o 
   7  16  10        3.87        0.00     11.85 o 
   8  16  10       15.73       14.62     14.27 o 
  -7  17  10        8.21        0.00     12.65 o 
  -6  17  10        3.92        9.35     10.62 o 
  -5  17  10        2.10        0.00      8.65 o 
  -4  17  10       76.31       76.87     10.70 o 
  -3  17  10       45.00       37.96      9.99 o 
  -2  17  10        7.43       11.15      8.84 o 
  -1  17  10       80.40       70.83     10.65 o 
   0  17  10       76.26       97.52     16.16 o 
   1  17  10        1.96        3.05     10.77 o 
   2  17  10        4.36        0.00     12.12 o 
   3  17  10      180.78      195.81     23.70 o 
   4  17  10       70.15      100.19     19.66 o 
   5  17  10        7.34        0.95     10.92 o 
   6  17  10       79.81       89.10     14.96 o 
   7  17  10        3.35       24.62     13.04 o 
  -6  18  10        4.07        0.00     10.89 o 
  -5  18  10        0.09       15.61     10.73 o 
  -4  18  10        9.54       21.35     10.26 o 
  -3  18  10       10.71       28.30     10.00 o 
  -2  18  10       51.54       30.63      9.99 o 
  -1  18  10       23.15        0.00     12.66 o 
   0  18  10        0.26        4.19     12.66 o 
   1  18  10       80.46       73.90     16.16 o 
   2  18  10        0.07        0.00     12.39 o 
   3  18  10       11.85       12.95     13.47 o 
   4  18  10        0.29        0.00     14.28 o 
   5  18  10        0.14        0.00     14.55 o 
   6  18  10       25.31        6.38     13.64 o 
  -5  19  10        0.49       10.64     11.52 o 
  -4  19  10        7.71       27.94     13.31 o 
  -3  19  10       34.69       45.47     21.00 o 
  -2  19  10        0.57        0.00     12.66 o 
  -1  19  10        6.99       12.19     14.01 o 
   0  19  10       32.13       16.38     14.55 o 
   1  19  10       39.68       68.57     17.24 o 
   2  19  10       10.34       32.38     15.35 o 
   3  19  10        1.95       59.43     17.24 o 
   4  19  10        2.79        0.00     17.51 o 
   5  19  10        7.32       60.19     19.93 o 
  -3  20  10       14.25       13.39     26.72 o 
  -2  20  10        1.32        0.00     14.82 o 
  -1  20  10        3.66        9.52     15.08 o 
   0  20  10        0.13        0.00     15.35 o 
   1  20  10        2.68        6.86     15.62 o 
   2  20  10        7.65        0.00     15.62 o 
   3  20  10        7.62       41.90     18.59 o 
   4  20  10        0.19       20.57     19.13 o 
  -1  21  10        4.11       22.48     17.78 o 
   0  21  10        1.95        0.00     16.70 o 
   1  21  10       52.76       71.24     20.47 o 
   0 -16  11        8.74        0.00     16.16 o 
   1 -16  11       19.19       27.81     18.32 o 
   2 -16  11        0.82        0.00     15.62 o 
   3 -16  11        1.12       35.05     18.86 o 
  -4 -15  11       22.03       46.10     22.36 o 
  -3 -15  11        2.11       25.14     19.93 o 
  -2 -15  11        1.03        4.57     16.97 o 
   0 -15  11        0.34        0.00     16.16 o 
   1 -15  11       36.62       46.10     16.97 o 
   2 -15  11       38.23       25.14     17.24 o 
   3 -15  11        1.09        3.43     15.62 o 
   4 -15  11        4.26        0.00     15.35 o 
   5 -15  11       35.50        5.33     17.78 o 
  -5 -14  11       13.65       40.00     20.20 o 
  -4 -14  11        3.88       11.43     17.51 o 
  -3 -14  11        8.80        8.00     16.97 o 
  -2 -14  11       28.12       33.14     16.43 o 
  -1 -14  11        0.75        0.00     13.47 o 
   0 -14  11       66.94       70.10     16.16 o 
   1 -14  11       40.21        0.00     13.74 o 
   2 -14  11        1.79        0.00     13.47 o 
   3 -14  11        6.20        0.00     14.82 o 
   4 -14  11        1.69        0.00     13.74 o 
   5 -14  11        0.10       29.33     16.97 o 
   6 -14  11        8.22        8.38     18.05 o 
  -6 -13  11        2.26        0.00     16.43 o 
  -5 -13  11       16.17       44.57     19.13 o 
  -4 -13  11        3.48        9.90     16.43 o 
  -3 -13  11       66.45      117.71     21.28 o 
  -2 -13  11       20.01       13.64     13.42 o 
  -1 -13  11       11.73        1.92      9.71 o 
   0 -13  11       17.92       10.29     13.20 o 
   1 -13  11        0.04        0.00     12.66 o 
   2 -13  11        0.01        0.00     13.74 o 
   3 -13  11      278.86      322.67     25.86 o 
   4 -13  11        8.57       36.19     15.35 o 
   5 -13  11       55.85       88.00     19.93 o 
   6 -13  11        1.10        0.00     13.74 o 
   7 -13  11        1.39        0.00     15.62 o 
  -7 -12  11        1.48       19.43     20.47 o 
  -6 -12  11       52.44       81.90     19.39 o
[truncated: 426,452 more chars]
